# Supplementary material for: trans-Bis{1,2-bis­[bis­(2-methoxy­ethyl)phosphino]ethane}dichloridoiron(II)
Source: Acta Crystallogr Sect E Struct Rep Online. 2010 Feb 6;66(Pt 3):m256. doi: 10.1107/S1600536810003727 (PMC2983552; doi:10.1107/S1600536810003727)
Supplement: Supplementary file 1 [file e-66-0m256-sup1.cif]

##############################################################################
###                                                                        ###
###        Electronic paper (Acta Crystallographica Section E)             ###
###                                                                        ###
##############################################################################
#                                                                            #
# This CIF contains the data in a paper accepted for publication in Acta     #
# Crystallographica Section E. It conforms to the requirements of Notes      #
# for Authors for Section E, and has been peer reviewed under the auspices   #
# of the IUCr Commission on Journals.                                        #
#                                                                            #
# Full details of the Crystallographic Information File format               #
# are given in the paper "The Crystallographic Information File (CIF):       #
# a New Standard Archive File for Crystallography" by S. R. Hall, F. H.      #
# Allen and I. D. Brown [Acta Cryst. (1991), A47, 655-685].                  #
#                                                                            #
# The current version of the core CIF dictionary is obtainable from          #
# ftp://ftp.iucr.org/pub/cif_core.dic. The current version number is 2.4.    #
#                                                                            #
# Software is freely available for graphical display of the structure(s) in  #
# this CIF.  For information consult the CIF home page http://www.iucr.org/  #
# cif/home.html                                                              #
#                                                                            #
# This file may be used for bona fide research purposes within the           #
# scientific community so long as proper attribution is given to the journal # 
# article from which it was obtained.                                        #
#                                                                            #
##############################################################################
                                             
data_I
_audit_creation_method     SHELXTL
_chemical_name_systematic
;
<i>trans</i>-Bis{1,2-bis[bis(2-methoxyethyl)phosphino]ethane}dichloridoiron(II)
;
_chemical_name_common     ?
_chemical_formula_moiety     'C28 H64 Cl2 Fe O8 P4'
_chemical_formula_sum     'C28 H64 Cl2 Fe O8 P4'
_chemical_formula_iupac     '[Fe Cl2 (C14 H32 O4 P2)2]'
_chemical_formula_weight     779.42
_chemical_melting_point     ?
_symmetry_cell_setting     monoclinic
_symmetry_space_group_name_H-M     'P 21/c'
_symmetry_space_group_name_Hall     '-P 2ybc'
loop_
    _symmetry_equiv_pos_as_xyz
    'x, y, z'
    '-x, y+1/2, -z+1/2'
    '-x, -y, -z'
    'x, -y-1/2, z-1/2'
_cell_length_a     12.3417(7)
_cell_length_b     12.1825(7)
_cell_length_c     25.3621(15)
_cell_angle_alpha     90.00
_cell_angle_beta     100.1240(10)
_cell_angle_gamma     90.00
_cell_volume     3753.9(4)
_cell_formula_units_Z     4
_cell_measurement_reflns_used     5483
_cell_measurement_theta_min     2.34
_cell_measurement_theta_max     27.00
_cell_measurement_temperature     173(2)
_exptl_crystal_description     Block
_exptl_crystal_colour     Light_Green
_exptl_crystal_size_max     0.32
_exptl_crystal_size_mid     0.19
_exptl_crystal_size_min     0.09
_exptl_crystal_density_diffrn     1.379
_exptl_crystal_density_meas     ?
_exptl_crystal_density_method     'not measured'
_exptl_crystal_F_000     1664
_exptl_absorpt_coefficient_mu     0.757
_exptl_absorpt_correction_type     multi-scan
_exptl_absorpt_process_details     '(SADABS; Sheldrick, 1995)'
_exptl_absorpt_correction_T_min     0.7936
_exptl_absorpt_correction_T_max     0.9350
_exptl_special_details
;
;
_diffrn_ambient_temperature     173(2)
_diffrn_radiation_type     MoK\a
_diffrn_radiation_wavelength     0.71073
_diffrn_radiation_source     'fine-focus sealed tube'
_diffrn_radiation_monochromator     graphite
_diffrn_measurement_device_type     'Bruker APEX CCD area-detector'
_diffrn_measurement_method     '\f and \w scans'
_diffrn_detector_area_resol_mean     ?
_diffrn_reflns_number     41489
_diffrn_reflns_av_R_equivalents     0.0327
_diffrn_reflns_av_sigmaI/netI     0.0254
_diffrn_reflns_theta_min     1.63
_diffrn_reflns_theta_max     27.00
_diffrn_reflns_theta_full     27.00
_diffrn_measured_fraction_theta_max     0.999
_diffrn_measured_fraction_theta_full     0.999
_diffrn_reflns_limit_h_min     -15
_diffrn_reflns_limit_h_max     15
_diffrn_reflns_limit_k_min     -15
_diffrn_reflns_limit_k_max     15
_diffrn_reflns_limit_l_min     -32
_diffrn_reflns_limit_l_max     32
_diffrn_standards_number     0
_diffrn_standards_interval_count     ?
_diffrn_standards_interval_time     ?
_diffrn_standards_decay_%     ?
_refine_special_details
;
Refinement of <i>F</i>^2^ against ALL reflections. The weighted <i>R</i>-factor
wR and goodness of fit <i>S</i> are based on <i>F</i>^2^, conventional
<i>R</i>-factors <i>R</i> are based on <i>F</i>, with <i>F</i> set to zero for
negative <i>F</i>^2^. The threshold expression of <i>F</i>^2^ >
\s(<i>F</i>^2^) is used only for calculating <i>R</i>-factors(gt) etc. and is
not relevant to the choice of reflections for refinement. <i>R</i>-factors
based on <i>F</i>^2^ are statistically about twice as large as those based on
<i>F</i>, and <i>R</i>- factors based on ALL data will be even larger.
;
_reflns_number_total     8193
_reflns_number_gt     7057
_reflns_threshold_expression     I>2\s(I)
_refine_ls_structure_factor_coef     Fsqd
_refine_ls_matrix_type     full
_refine_ls_R_factor_all     0.0416
_refine_ls_R_factor_gt     0.0340
_refine_ls_wR_factor_gt     0.0876
_refine_ls_wR_factor_ref     0.0941
_refine_ls_goodness_of_fit_ref     1.028
_refine_ls_restrained_S_all     1.028
_refine_ls_number_reflns     8193
_refine_ls_number_parameters     388
_refine_ls_number_restraints     0
_refine_ls_hydrogen_treatment     constr
_refine_ls_weighting_scheme     calc
_refine_ls_weighting_details
         'calc w=1/[\s^2^(Fo^2^)+(0.0481P)^2^+2.6254P] where P=(Fo^2^+2Fc^2^)/3'
_atom_sites_solution_hydrogens     geom
_atom_sites_solution_primary     direct
_atom_sites_solution_secondary     difmap
_refine_ls_shift/su_max     0.001
_refine_ls_shift/su_mean     0.000
_refine_diff_density_max     1.699
_refine_diff_density_min     -0.524
_refine_ls_extinction_method     none
_refine_ls_extinction_coef     ?
loop_
    _atom_type_symbol
    _atom_type_description
    _atom_type_scat_dispersion_real
    _atom_type_scat_dispersion_imag
    _atom_type_scat_source
    C C 0.0033 0.0016 'International Tables Vol C Tables 4.2.6.8 and 6.1.1.4'
    H H 0.0000 0.0000 'International Tables Vol C Tables 4.2.6.8 and 6.1.1.4'
    O O 0.0106 0.0060 'International Tables Vol C Tables 4.2.6.8 and 6.1.1.4'
    P P 0.1023 0.0942 'International Tables Vol C Tables 4.2.6.8 and 6.1.1.4'
    Cl Cl 0.1484 0.1585 'International Tables Vol C Tables 4.2.6.8 and 6.1.1.4'
    Fe Fe 0.3463 0.8444 'International Tables Vol C Tables 4.2.6.8 and 6.1.1.4'
_computing_data_collection     'SMART (Bruker, 2000)'
_computing_cell_refinement     'SAINT (Bruker, 2000)'
_computing_data_reduction     'SAINT (Bruker, 2000)'
_computing_structure_solution     'SHELXTL (Sheldrick, 2008)'
_computing_structure_refinement     'SHELXTL (Sheldrick, 2008)'
_computing_molecular_graphics     'SHELXTL (Sheldrick, 2008)'
_computing_publication_material     'SHELXTL (Sheldrick, 2008)'
loop_
    _atom_site_type_symbol
    _atom_site_label
    _atom_site_fract_x
    _atom_site_fract_y
    _atom_site_fract_z
    _atom_site_U_iso_or_equiv
    _atom_site_adp_type
    _atom_site_calc_flag
    _atom_site_refinement_flags
    _atom_site_occupancy
    _atom_site_disorder_assembly
    _atom_site_disorder_group
    Fe Fe1 0.22245(2) 0.97476(2) 0.194352(10) 0.01452(8) Uani d . 1 . .
    Cl Cl1 0.08642(4) 0.83773(4) 0.187910(19) 0.02216(11) Uani d . 1 . .
    Cl Cl2 0.35615(4) 1.11358(4) 0.200262(19) 0.02214(11) Uani d . 1 . .
    P P1 0.30134(4) 0.87521(4) 0.136197(19) 0.01708(11) Uani d . 1 . .
    P P2 0.33088(4) 0.87234(4) 0.257867(19) 0.01768(11) Uani d . 1 . .
    P P3 0.13372(4) 1.06472(4) 0.253109(19) 0.01742(11) Uani d . 1 . .
    P P4 0.11197(4) 1.07416(4) 0.130031(19) 0.01745(11) Uani d . 1 . .
    O O1 0.19237(15) 0.71639(14) -0.00460(6) 0.0400(4) Uani d . 1 . .
    O O2 0.54120(13) 1.03024(14) 0.07202(7) 0.0341(4) Uani d . 1 . .
    O O3 0.26896(14) 0.60274(13) 0.26502(7) 0.0352(4) Uani d . 1 . .
    O O4 0.57019(19) 0.95126(18) 0.38323(9) 0.0639(6) Uani d . 1 . .
    O O5 0.27939(14) 1.12839(14) 0.37116(6) 0.0341(4) Uani d . 1 . .
    O O6 -0.03861(15) 0.96739(14) 0.36821(7) 0.0377(4) Uani d . 1 . .
    O O7 -0.18270(12) 0.98052(14) 0.03537(6) 0.0315(4) Uani d . 1 . .
    O O8 0.15366(13) 1.29630(13) 0.01486(6) 0.0295(3) Uani d . 1 . .
    C C1 0.35201(17) 0.74704(16) 0.17059(8) 0.0217(4) Uani d . 1 . .
    H H1A 0.2895 0.6989 0.1748 0.026 Uiso calc R 1 . .
    H H1B 0.4001 0.7071 0.1497 0.026 Uiso calc R 1 . .
    C C2 0.41655(16) 0.77930(17) 0.22520(8) 0.0213(4) Uani d . 1 . .
    H H2A 0.4858 0.8165 0.2209 0.026 Uiso calc R 1 . .
    H H2B 0.4355 0.7130 0.2475 0.026 Uiso calc R 1 . .
    C C3 0.00598(16) 1.12040(17) 0.21359(8) 0.0217(4) Uani d . 1 . .
    H H3A -0.0480 1.0606 0.2034 0.026 Uiso calc R 1 . .
    H H3B -0.0269 1.1751 0.2350 0.026 Uiso calc R 1 . .
    C C4 0.03478(17) 1.17450(17) 0.16345(8) 0.0222(4) Uani d . 1 . .
    H H4A 0.0801 1.2408 0.1734 0.027 Uiso calc R 1 . .
    H H4B -0.0333 1.1967 0.1390 0.027 Uiso calc R 1 . .
    C C5 0.21964(16) 0.82790(17) 0.07278(8) 0.0214(4) Uani d . 1 . .
    H H5A 0.1470 0.8038 0.0800 0.026 Uiso calc R 1 . .
    H H5B 0.2066 0.8916 0.0483 0.026 Uiso calc R 1 . .
    C C6 0.26683(17) 0.73570(17) 0.04360(8) 0.0245(4) Uani d . 1 . .
    H H6A 0.3398 0.7568 0.0358 0.029 Uiso calc R 1 . .
    H H6B 0.2756 0.6685 0.0659 0.029 Uiso calc R 1 . .
    C C7 0.2245(3) 0.6320(2) -0.03610(11) 0.0463(7) Uani d . 1 . .
    H H7A 0.1692 0.6236 -0.0687 0.069 Uiso calc R 1 . .
    H H7B 0.2310 0.5632 -0.0158 0.069 Uiso calc R 1 . .
    H H7C 0.2957 0.6503 -0.0459 0.069 Uiso calc R 1 . .
    C C8 0.43141(16) 0.92093(18) 0.11705(8) 0.0241(4) Uani d . 1 . .
    H H8A 0.4839 0.9362 0.1505 0.029 Uiso calc R 1 . .
    H H8B 0.4615 0.8584 0.0993 0.029 Uiso calc R 1 . .
    C C9 0.43092(18) 1.01955(19) 0.08110(9) 0.0274(5) Uani d . 1 . .
    H H9A 0.3796 1.0081 0.0469 0.033 Uiso calc R 1 . .
    H H9B 0.4081 1.0862 0.0987 0.033 Uiso calc R 1 . .
    C C10 0.5572(2) 1.1256(2) 0.04272(10) 0.0396(6) Uani d . 1 . .
    H H10A 0.6340 1.1288 0.0375 0.059 Uiso calc R 1 . .
    H H10B 0.5405 1.1906 0.0625 0.059 Uiso calc R 1 . .
    H H10C 0.5084 1.1234 0.0078 0.059 Uiso calc R 1 . .
    C C11 0.26345(18) 0.78176(18) 0.30135(9) 0.0267(5) Uani d . 1 . .
    H H11A 0.2683 0.8187 0.3365 0.032 Uiso calc R 1 . .
    H H11B 0.1844 0.7774 0.2854 0.032 Uiso calc R 1 . .
    C C12 0.30510(19) 0.66529(18) 0.31191(9) 0.0305(5) Uani d . 1 . .
    H H12A 0.3865 0.6648 0.3207 0.037 Uiso calc R 1 . .
    H H12B 0.2758 0.6336 0.3425 0.037 Uiso calc R 1 . .
    C C13 0.3024(3) 0.4922(2) 0.27114(13) 0.0592(9) Uani d . 1 . .
    H H13A 0.2757 0.4521 0.2379 0.089 Uiso calc R 1 . .
    H H13B 0.2719 0.4590 0.3005 0.089 Uiso calc R 1 . .
    H H13C 0.3830 0.4885 0.2793 0.089 Uiso calc R 1 . .
    C C14 0.43117(18) 0.94582(18) 0.30686(9) 0.0277(5) Uani d . 1 . .
    H H14A 0.4756 0.9927 0.2869 0.033 Uiso calc R 1 . .
    H H14B 0.3900 0.9954 0.3272 0.033 Uiso calc R 1 . .
    C C15 0.5095(2) 0.8796(2) 0.34673(10) 0.0425(6) Uani d . 1 . .
    H H15A 0.4679 0.8278 0.3657 0.051 Uiso calc R 1 . .
    H H15B 0.5594 0.8367 0.3281 0.051 Uiso calc R 1 . .
    C C16 0.6081(3) 0.9017(3) 0.43294(12) 0.0707(10) Uani d . 1 . .
    H H16A 0.6508 0.9551 0.4570 0.106 Uiso calc R 1 . .
    H H16B 0.6549 0.8388 0.4280 0.106 Uiso calc R 1 . .
    H H16C 0.5452 0.8767 0.4485 0.106 Uiso calc R 1 . .
    C C17 0.18716(18) 1.19478(17) 0.28572(8) 0.0245(4) Uani d . 1 . .
    H H17A 0.1977 1.2466 0.2570 0.029 Uiso calc R 1 . .
    H H17B 0.1287 1.2259 0.3034 0.029 Uiso calc R 1 . .
    C C18 0.29249(18) 1.19403(18) 0.32654(8) 0.0263(4) Uani d . 1 . .
    H H18A 0.3533 1.1646 0.3100 0.032 Uiso calc R 1 . .
    H H18B 0.3117 1.2700 0.3386 0.032 Uiso calc R 1 . .
    C C19 0.3712(2) 1.1381(2) 0.41344(9) 0.0408(6) Uani d . 1 . .
    H H19A 0.3596 1.0917 0.4435 0.061 Uiso calc R 1 . .
    H H19B 0.3792 1.2147 0.4252 0.061 Uiso calc R 1 . .
    H H19C 0.4380 1.1145 0.4007 0.061 Uiso calc R 1 . .
    C C20 0.08209(18) 0.98752(17) 0.30572(8) 0.0233(4) Uani d . 1 . .
    H H20A 0.0556 0.9153 0.2908 0.028 Uiso calc R 1 . .
    H H20B 0.1447 0.9737 0.3352 0.028 Uiso calc R 1 . .
    C C21 -0.00960(18) 1.04069(18) 0.32942(9) 0.0263(5) Uani d . 1 . .
    H H21A 0.0156 1.1115 0.3464 0.032 Uiso calc R 1 . .
    H H21B -0.0740 1.0548 0.3010 0.032 Uiso calc R 1 . .
    C C22 -0.1338(2) 1.0037(2) 0.38722(10) 0.0391(6) Uani d . 1 . .
    H H22A -0.1518 0.9515 0.4138 0.059 Uiso calc R 1 . .
    H H22B -0.1956 1.0084 0.3572 0.059 Uiso calc R 1 . .
    H H22C -0.1199 1.0761 0.4038 0.059 Uiso calc R 1 . .
    C C23 0.00492(16) 0.99868(17) 0.08353(8) 0.0228(4) Uani d . 1 . .
    H H23A 0.0312 0.9902 0.0491 0.027 Uiso calc R 1 . .
    H H23B -0.0010 0.9241 0.0983 0.027 Uiso calc R 1 . .
    C C24 -0.11012(17) 1.04770(19) 0.07170(9) 0.0262(4) Uani d . 1 . .
    H H24A -0.1391 1.0552 0.1055 0.031 Uiso calc R 1 . .
    H H24B -0.1066 1.1218 0.0561 0.031 Uiso calc R 1 . .
    C C25 -0.2284(2) 0.8934(2) 0.06156(10) 0.0376(6) Uani d . 1 . .
    H H25A -0.2776 0.8497 0.0350 0.056 Uiso calc R 1 . .
    H H25B -0.2702 0.9237 0.0877 0.056 Uiso calc R 1 . .
    H H25C -0.1691 0.8466 0.0800 0.056 Uiso calc R 1 . .
    C C26 0.17307(17) 1.16139(17) 0.08401(8) 0.0228(4) Uani d . 1 . .
    H H26A 0.2262 1.2118 0.1055 0.027 Uiso calc R 1 . .
    H H26B 0.2150 1.1140 0.0631 0.027 Uiso calc R 1 . .
    C C27 0.09244(18) 1.22924(18) 0.04524(9) 0.0262(5) Uani d . 1 . .
    H H27A 0.0422 1.1805 0.0211 0.031 Uiso calc R 1 . .
    H H27B 0.0477 1.2758 0.0652 0.031 Uiso calc R 1 . .
    C C28 0.0831(2) 1.3495(2) -0.02759(10) 0.0394(6) Uani d . 1 . .
    H H28A 0.1271 1.3948 -0.0478 0.059 Uiso calc R 1 . .
    H H28B 0.0310 1.3961 -0.0129 0.059 Uiso calc R 1 . .
    H H28C 0.0426 1.2943 -0.0514 0.059 Uiso calc R 1 . .
loop_
    _atom_site_aniso_label
    _atom_site_aniso_U_11
    _atom_site_aniso_U_22
    _atom_site_aniso_U_33
    _atom_site_aniso_U_12
    _atom_site_aniso_U_13
    _atom_site_aniso_U_23
    Fe1 0.01472(14) 0.01411(14) 0.01440(14) -0.00007(10) 0.00165(10) 0.00078(10)
    Cl1 0.0221(2) 0.0208(2) 0.0230(2) -0.00560(18) 0.00258(18) 0.00148(18)
    Cl2 0.0229(2) 0.0229(2) 0.0202(2) -0.00762(18) 0.00275(18) -0.00048(18)
    P1 0.0166(2) 0.0176(2) 0.0168(2) 0.00109(18) 0.00235(18) -0.00022(18)
    P2 0.0182(2) 0.0183(2) 0.0160(2) 0.00186(19) 0.00133(19) 0.00167(18)
    P3 0.0191(2) 0.0169(2) 0.0163(2) 0.00138(19) 0.00322(19) 0.00023(18)
    P4 0.0183(2) 0.0175(2) 0.0160(2) 0.00196(19) 0.00166(18) 0.00139(18)
    O1 0.0503(11) 0.0377(10) 0.0264(8) 0.0136(8) -0.0088(8) -0.0137(7)
    O2 0.0260(8) 0.0392(9) 0.0398(9) -0.0014(7) 0.0135(7) 0.0062(7)
    O3 0.0346(9) 0.0241(8) 0.0437(10) 0.0014(7) -0.0018(7) 0.0085(7)
    O4 0.0736(15) 0.0545(13) 0.0500(13) -0.0061(11) -0.0268(11) -0.0005(10)
    O5 0.0364(9) 0.0427(10) 0.0219(8) -0.0054(7) 0.0012(7) 0.0022(7)
    O6 0.0466(10) 0.0339(9) 0.0398(10) 0.0134(8) 0.0277(8) 0.0145(7)
    O7 0.0244(8) 0.0394(9) 0.0278(8) -0.0064(7) -0.0036(6) 0.0024(7)
    O8 0.0307(8) 0.0320(8) 0.0246(8) -0.0033(7) 0.0017(6) 0.0117(6)
    C1 0.0250(10) 0.0188(10) 0.0207(10) 0.0052(8) 0.0028(8) 0.0005(8)
    C2 0.0187(10) 0.0227(10) 0.0220(10) 0.0053(8) 0.0025(8) 0.0028(8)
    C3 0.0197(10) 0.0243(10) 0.0211(10) 0.0065(8) 0.0039(8) 0.0004(8)
    C4 0.0236(10) 0.0206(10) 0.0214(10) 0.0055(8) 0.0014(8) 0.0012(8)
    C5 0.0214(10) 0.0231(10) 0.0189(10) 0.0025(8) 0.0011(8) -0.0026(8)
    C6 0.0275(11) 0.0246(11) 0.0212(10) 0.0006(9) 0.0037(8) -0.0025(8)
    C7 0.0630(18) 0.0407(15) 0.0338(14) 0.0007(13) 0.0046(13) -0.0168(11)
    C8 0.0185(10) 0.0291(11) 0.0253(11) 0.0011(8) 0.0056(8) -0.0006(9)
    C9 0.0239(11) 0.0335(12) 0.0262(11) 0.0010(9) 0.0084(9) 0.0023(9)
    C10 0.0457(15) 0.0380(14) 0.0393(14) -0.0083(11) 0.0187(12) 0.0014(11)
    C11 0.0253(11) 0.0299(12) 0.0258(11) 0.0038(9) 0.0074(9) 0.0096(9)
    C12 0.0298(12) 0.0294(12) 0.0323(12) 0.0027(9) 0.0057(9) 0.0131(9)
    C13 0.081(2) 0.0315(15) 0.062(2) 0.0152(15) 0.0033(17) 0.0078(14)
    C14 0.0305(12) 0.0256(11) 0.0232(11) 0.0013(9) -0.0056(9) -0.0031(9)
    C15 0.0469(15) 0.0352(14) 0.0361(14) 0.0069(11) -0.0184(11) -0.0024(11)
    C16 0.084(3) 0.079(2) 0.0369(16) 0.004(2) -0.0216(16) 0.0008(16)
    C17 0.0288(11) 0.0191(10) 0.0256(11) 0.0014(8) 0.0049(9) -0.0036(8)
    C18 0.0327(12) 0.0220(10) 0.0239(11) -0.0015(9) 0.0036(9) -0.0031(8)
    C19 0.0482(15) 0.0464(15) 0.0239(12) -0.0013(12) -0.0041(11) -0.0022(11)
    C20 0.0289(11) 0.0212(10) 0.0207(10) 0.0035(8) 0.0075(8) 0.0027(8)
    C21 0.0296(11) 0.0262(11) 0.0251(11) 0.0060(9) 0.0102(9) 0.0056(9)
    C22 0.0386(14) 0.0470(15) 0.0361(13) 0.0066(12) 0.0183(11) 0.0061(11)
    C23 0.0222(10) 0.0234(10) 0.0206(10) 0.0021(8) -0.0026(8) -0.0019(8)
    C24 0.0214(10) 0.0299(11) 0.0256(11) 0.0013(9) -0.0008(8) 0.0009(9)
    C25 0.0300(13) 0.0387(14) 0.0448(15) -0.0063(10) 0.0083(11) -0.0005(11)
    C26 0.0230(10) 0.0253(10) 0.0201(10) 0.0031(8) 0.0033(8) 0.0070(8)
    C27 0.0263(11) 0.0274(11) 0.0245(11) 0.0011(9) 0.0030(8) 0.0080(9)
    C28 0.0464(15) 0.0368(14) 0.0329(13) 0.0002(11) 0.0009(11) 0.0169(11)
_geom_special_details
;
All esds (except the esd in the dihedral angle between two l.s. planes) are
estimated using the full covariance matrix. The cell esds are taken into
account individually in the estimation of esds in distances, angles and
torsion angles; correlations between esds in cell parameters are only used
when they are defined by crystal symmetry. An approximate (isotropic)
treatment of cell esds is used for estimating esds involving l.s. planes.
;
loop_
    _geom_bond_atom_site_label_1
    _geom_bond_atom_site_label_2
    _geom_bond_site_symmetry_2
    _geom_bond_distance
    _geom_bond_publ_flag
    Fe1 P1 . 2.2581(6) y
    Fe1 P2 . 2.2770(5) y
    Fe1 P3 . 2.2792(6) y
    Fe1 P4 . 2.2814(5) y
    Fe1 Cl2 . 2.3491(5) y
    Fe1 Cl1 . 2.3529(5) y
    P1 C5 . 1.835(2) ?
    P1 C8 . 1.843(2) ?
    P1 C1 . 1.843(2) ?
    P2 C14 . 1.827(2) ?
    P2 C2 . 1.843(2) ?
    P2 C11 . 1.857(2) ?
    P3 C20 . 1.836(2) ?
    P3 C3 . 1.842(2) ?
    P3 C17 . 1.854(2) ?
    P4 C26 . 1.836(2) ?
    P4 C4 . 1.845(2) ?
    P4 C23 . 1.853(2) ?
    O1 C7 . 1.401(3) ?
    O1 C6 . 1.414(2) ?
    O2 C10 . 1.411(3) ?
    O2 C9 . 1.426(3) ?
    O3 C13 . 1.409(3) ?
    O3 C12 . 1.417(3) ?
    O4 C15 . 1.391(3) ?
    O4 C16 . 1.402(4) ?
    O5 C18 . 1.418(3) ?
    O5 C19 . 1.421(3) ?
    O6 C22 . 1.417(3) ?
    O6 C21 . 1.420(3) ?
    O7 C25 . 1.421(3) ?
    O7 C24 . 1.425(3) ?
    O8 C28 . 1.417(3) ?
    O8 C27 . 1.427(2) ?
    C1 C2 . 1.523(3) ?
    C1 H1A . 0.9900 ?
    C1 H1B . 0.9900 ?
    C2 H2A . 0.9900 ?
    C2 H2B . 0.9900 ?
    C3 C4 . 1.529(3) ?
    C3 H3A . 0.9900 ?
    C3 H3B . 0.9900 ?
    C4 H4A . 0.9900 ?
    C4 H4B . 0.9900 ?
    C5 C6 . 1.517(3) ?
    C5 H5A . 0.9900 ?
    C5 H5B . 0.9900 ?
    C6 H6A . 0.9900 ?
    C6 H6B . 0.9900 ?
    C7 H7A . 0.9800 ?
    C7 H7B . 0.9800 ?
    C7 H7C . 0.9800 ?
    C8 C9 . 1.508(3) ?
    C8 H8A . 0.9900 ?
    C8 H8B . 0.9900 ?
    C9 H9A . 0.9900 ?
    C9 H9B . 0.9900 ?
    C10 H10A . 0.9800 ?
    C10 H10B . 0.9800 ?
    C10 H10C . 0.9800 ?
    C11 C12 . 1.517(3) ?
    C11 H11A . 0.9900 ?
    C11 H11B . 0.9900 ?
    C12 H12A . 0.9900 ?
    C12 H12B . 0.9900 ?
    C13 H13A . 0.9800 ?
    C13 H13B . 0.9800 ?
    C13 H13C . 0.9800 ?
    C14 C15 . 1.505(3) ?
    C14 H14A . 0.9900 ?
    C14 H14B . 0.9900 ?
    C15 H15A . 0.9900 ?
    C15 H15B . 0.9900 ?
    C16 H16A . 0.9800 ?
    C16 H16B . 0.9800 ?
    C16 H16C . 0.9800 ?
    C17 C18 . 1.513(3) ?
    C17 H17A . 0.9900 ?
    C17 H17B . 0.9900 ?
    C18 H18A . 0.9900 ?
    C18 H18B . 0.9900 ?
    C19 H19A . 0.9800 ?
    C19 H19B . 0.9800 ?
    C19 H19C . 0.9800 ?
    C20 C21 . 1.517(3) ?
    C20 H20A . 0.9900 ?
    C20 H20B . 0.9900 ?
    C21 H21A . 0.9900 ?
    C21 H21B . 0.9900 ?
    C22 H22A . 0.9800 ?
    C22 H22B . 0.9800 ?
    C22 H22C . 0.9800 ?
    C23 C24 . 1.521(3) ?
    C23 H23A . 0.9900 ?
    C23 H23B . 0.9900 ?
    C24 H24A . 0.9900 ?
    C24 H24B . 0.9900 ?
    C25 H25A . 0.9800 ?
    C25 H25B . 0.9800 ?
    C25 H25C . 0.9800 ?
    C26 C27 . 1.515(3) ?
    C26 H26A . 0.9900 ?
    C26 H26B . 0.9900 ?
    C27 H27A . 0.9900 ?
    C27 H27B . 0.9900 ?
    C28 H28A . 0.9800 ?
    C28 H28B . 0.9800 ?
    C28 H28C . 0.9800 ?
loop_
    _geom_angle_atom_site_label_1
    _geom_angle_atom_site_label_2
    _geom_angle_atom_site_label_3
    _geom_angle_site_symmetry_1
    _geom_angle_site_symmetry_3
    _geom_angle
    _geom_angle_publ_flag
    P1 Fe1 P2 . . 84.29(2) ?
    P1 Fe1 P3 . . 175.71(2) y
    P2 Fe1 P3 . . 95.23(2) ?
    P1 Fe1 P4 . . 95.17(2) ?
    P2 Fe1 P4 . . 178.82(2) y
    P3 Fe1 P4 . . 85.23(2) ?
    P1 Fe1 Cl2 . . 92.85(2) ?
    P2 Fe1 Cl2 . . 91.75(2) ?
    P3 Fe1 Cl2 . . 91.43(2) ?
    P4 Fe1 Cl2 . . 89.33(2) ?
    P1 Fe1 Cl1 . . 87.59(2) ?
    P2 Fe1 Cl1 . . 89.07(2) ?
    P3 Fe1 Cl1 . . 88.14(2) ?
    P4 Fe1 Cl1 . . 89.85(2) ?
    Cl2 Fe1 Cl1 . . 179.11(2) y
    C5 P1 C8 . . 103.52(10) ?
    C5 P1 C1 . . 103.72(9) ?
    C8 P1 C1 . . 98.16(10) ?
    C5 P1 Fe1 . . 120.51(7) ?
    C8 P1 Fe1 . . 120.35(7) ?
    C1 P1 Fe1 . . 107.17(7) ?
    C14 P2 C2 . . 103.50(10) ?
    C14 P2 C11 . . 102.01(11) ?
    C2 P2 C11 . . 104.70(10) ?
    C14 P2 Fe1 . . 117.16(7) ?
    C2 P2 Fe1 . . 109.34(6) ?
    C11 P2 Fe1 . . 118.47(7) ?
    C20 P3 C3 . . 102.18(10) ?
    C20 P3 C17 . . 104.79(10) ?
    C3 P3 C17 . . 97.55(10) ?
    C20 P3 Fe1 . . 119.80(7) ?
    C3 P3 Fe1 . . 106.55(7) ?
    C17 P3 Fe1 . . 121.90(7) ?
    C26 P4 C4 . . 102.21(9) ?
    C26 P4 C23 . . 102.07(10) ?
    C4 P4 C23 . . 104.67(9) ?
    C26 P4 Fe1 . . 120.08(7) ?
    C4 P4 Fe1 . . 108.37(6) ?
    C23 P4 Fe1 . . 117.48(7) ?
    C7 O1 C6 . . 114.15(19) ?
    C10 O2 C9 . . 112.74(18) ?
    C13 O3 C12 . . 112.2(2) ?
    C15 O4 C16 . . 112.6(2) ?
    C18 O5 C19 . . 111.58(18) ?
    C22 O6 C21 . . 111.39(17) ?
    C25 O7 C24 . . 112.52(17) ?
    C28 O8 C27 . . 111.06(17) ?
    C2 C1 P1 . . 106.94(14) ?
    C2 C1 H1A . . 110.3 ?
    P1 C1 H1A . . 110.3 ?
    C2 C1 H1B . . 110.3 ?
    P1 C1 H1B . . 110.3 ?
    H1A C1 H1B . . 108.6 ?
    C1 C2 P2 . . 108.53(13) ?
    C1 C2 H2A . . 110.0 ?
    P2 C2 H2A . . 110.0 ?
    C1 C2 H2B . . 110.0 ?
    P2 C2 H2B . . 110.0 ?
    H2A C2 H2B . . 108.4 ?
    C4 C3 P3 . . 108.03(14) ?
    C4 C3 H3A . . 110.1 ?
    P3 C3 H3A . . 110.1 ?
    C4 C3 H3B . . 110.1 ?
    P3 C3 H3B . . 110.1 ?
    H3A C3 H3B . . 108.4 ?
    C3 C4 P4 . . 108.11(13) ?
    C3 C4 H4A . . 110.1 ?
    P4 C4 H4A . . 110.1 ?
    C3 C4 H4B . . 110.1 ?
    P4 C4 H4B . . 110.1 ?
    H4A C4 H4B . . 108.4 ?
    C6 C5 P1 . . 117.48(14) ?
    C6 C5 H5A . . 107.9 ?
    P1 C5 H5A . . 107.9 ?
    C6 C5 H5B . . 107.9 ?
    P1 C5 H5B . . 107.9 ?
    H5A C5 H5B . . 107.2 ?
    O1 C6 C5 . . 107.35(16) ?
    O1 C6 H6A . . 110.2 ?
    C5 C6 H6A . . 110.2 ?
    O1 C6 H6B . . 110.2 ?
    C5 C6 H6B . . 110.2 ?
    H6A C6 H6B . . 108.5 ?
    O1 C7 H7A . . 109.5 ?
    O1 C7 H7B . . 109.5 ?
    H7A C7 H7B . . 109.5 ?
    O1 C7 H7C . . 109.5 ?
    H7A C7 H7C . . 109.5 ?
    H7B C7 H7C . . 109.5 ?
    C9 C8 P1 . . 119.28(15) ?
    C9 C8 H8A . . 107.5 ?
    P1 C8 H8A . . 107.5 ?
    C9 C8 H8B . . 107.5 ?
    P1 C8 H8B . . 107.5 ?
    H8A C8 H8B . . 107.0 ?
    O2 C9 C8 . . 105.55(17) ?
    O2 C9 H9A . . 110.6 ?
    C8 C9 H9A . . 110.6 ?
    O2 C9 H9B . . 110.6 ?
    C8 C9 H9B . . 110.6 ?
    H9A C9 H9B . . 108.8 ?
    O2 C10 H10A . . 109.5 ?
    O2 C10 H10B . . 109.5 ?
    H10A C10 H10B . . 109.5 ?
    O2 C10 H10C . . 109.5 ?
    H10A C10 H10C . . 109.5 ?
    H10B C10 H10C . . 109.5 ?
    C12 C11 P2 . . 119.17(15) ?
    C12 C11 H11A . . 107.5 ?
    P2 C11 H11A . . 107.5 ?
    C12 C11 H11B . . 107.5 ?
    P2 C11 H11B . . 107.5 ?
    H11A C11 H11B . . 107.0 ?
    O3 C12 C11 . . 107.94(18) ?
    O3 C12 H12A . . 110.1 ?
    C11 C12 H12A . . 110.1 ?
    O3 C12 H12B . . 110.1 ?
    C11 C12 H12B . . 110.1 ?
    H12A C12 H12B . . 108.4 ?
    O3 C13 H13A . . 109.5 ?
    O3 C13 H13B . . 109.5 ?
    H13A C13 H13B . . 109.5 ?
    O3 C13 H13C . . 109.5 ?
    H13A C13 H13C . . 109.5 ?
    H13B C13 H13C . . 109.5 ?
    C15 C14 P2 . . 118.23(16) ?
    C15 C14 H14A . . 107.8 ?
    P2 C14 H14A . . 107.8 ?
    C15 C14 H14B . . 107.8 ?
    P2 C14 H14B . . 107.8 ?
    H14A C14 H14B . . 107.1 ?
    O4 C15 C14 . . 108.5(2) ?
    O4 C15 H15A . . 110.0 ?
    C14 C15 H15A . . 110.0 ?
    O4 C15 H15B . . 110.0 ?
    C14 C15 H15B . . 110.0 ?
    H15A C15 H15B . . 108.4 ?
    O4 C16 H16A . . 109.5 ?
    O4 C16 H16B . . 109.5 ?
    H16A C16 H16B . . 109.5 ?
    O4 C16 H16C . . 109.5 ?
    H16A C16 H16C . . 109.5 ?
    H16B C16 H16C . . 109.5 ?
    C18 C17 P3 . . 119.71(15) ?
    C18 C17 H17A . . 107.4 ?
    P3 C17 H17A . . 107.4 ?
    C18 C17 H17B . . 107.4 ?
    P3 C17 H17B . . 107.4 ?
    H17A C17 H17B . . 106.9 ?
    O5 C18 C17 . . 110.17(18) ?
    O5 C18 H18A . . 109.6 ?
    C17 C18 H18A . . 109.6 ?
    O5 C18 H18B . . 109.6 ?
    C17 C18 H18B . . 109.6 ?
    H18A C18 H18B . . 108.1 ?
    O5 C19 H19A . . 109.5 ?
    O5 C19 H19B . . 109.5 ?
    H19A C19 H19B . . 109.5 ?
    O5 C19 H19C . . 109.5 ?
    H19A C19 H19C . . 109.5 ?
    H19B C19 H19C . . 109.5 ?
    C21 C20 P3 . . 116.59(14) ?
    C21 C20 H20A . . 108.1 ?
    P3 C20 H20A . . 108.1 ?
    C21 C20 H20B . . 108.1 ?
    P3 C20 H20B . . 108.1 ?
    H20A C20 H20B . . 107.3 ?
    O6 C21 C20 . . 107.60(17) ?
    O6 C21 H21A . . 110.2 ?
    C20 C21 H21A . . 110.2 ?
    O6 C21 H21B . . 110.2 ?
    C20 C21 H21B . . 110.2 ?
    H21A C21 H21B . . 108.5 ?
    O6 C22 H22A . . 109.5 ?
    O6 C22 H22B . . 109.5 ?
    H22A C22 H22B . . 109.5 ?
    O6 C22 H22C . . 109.5 ?
    H22A C22 H22C . . 109.5 ?
    H22B C22 H22C . . 109.5 ?
    C24 C23 P4 . . 117.85(15) ?
    C24 C23 H23A . . 107.8 ?
    P4 C23 H23A . . 107.8 ?
    C24 C23 H23B . . 107.8 ?
    P4 C23 H23B . . 107.8 ?
    H23A C23 H23B . . 107.2 ?
    O7 C24 C23 . . 111.16(18) ?
    O7 C24 H24A . . 109.4 ?
    C23 C24 H24A . . 109.4 ?
    O7 C24 H24B . . 109.4 ?
    C23 C24 H24B . . 109.4 ?
    H24A C24 H24B . . 108.0 ?
    O7 C25 H25A . . 109.5 ?
    O7 C25 H25B . . 109.5 ?
    H25A C25 H25B . . 109.5 ?
    O7 C25 H25C . . 109.5 ?
    H25A C25 H25C . . 109.5 ?
    H25B C25 H25C . . 109.5 ?
    C27 C26 P4 . . 115.60(14) ?
    C27 C26 H26A . . 108.4 ?
    P4 C26 H26A . . 108.4 ?
    C27 C26 H26B . . 108.4 ?
    P4 C26 H26B . . 108.4 ?
    H26A C26 H26B . . 107.4 ?
    O8 C27 C26 . . 108.24(16) ?
    O8 C27 H27A . . 110.1 ?
    C26 C27 H27A . . 110.1 ?
    O8 C27 H27B . . 110.1 ?
    C26 C27 H27B . . 110.1 ?
    H27A C27 H27B . . 108.4 ?
    O8 C28 H28A . . 109.5 ?
    O8 C28 H28B . . 109.5 ?
    H28A C28 H28B . . 109.5 ?
    O8 C28 H28C . . 109.5 ?
    H28A C28 H28C . . 109.5 ?
    H28B C28 H28C . . 109.5 ?
loop_
    _geom_torsion_atom_site_label_1
    _geom_torsion_atom_site_label_2
    _geom_torsion_atom_site_label_3
    _geom_torsion_atom_site_label_4
    _geom_torsion_site_symmetry_1
    _geom_torsion_site_symmetry_2
    _geom_torsion_site_symmetry_3
    _geom_torsion_site_symmetry_4
    _geom_torsion
    _geom_torsion_publ_flag
    P2 Fe1 P1 C5 . . . . 140.63(8) ?
    P4 Fe1 P1 C5 . . . . -38.31(8) ?
    Cl2 Fe1 P1 C5 . . . . -127.90(8) ?
    Cl1 Fe1 P1 C5 . . . . 51.32(8) ?
    P2 Fe1 P1 C8 . . . . -88.10(8) ?
    P4 Fe1 P1 C8 . . . . 92.96(8) ?
    Cl2 Fe1 P1 C8 . . . . 3.37(8) ?
    Cl1 Fe1 P1 C8 . . . . -177.41(8) ?
    P2 Fe1 P1 C1 . . . . 22.58(7) ?
    P4 Fe1 P1 C1 . . . . -156.36(7) ?
    Cl2 Fe1 P1 C1 . . . . 114.05(7) ?
    Cl1 Fe1 P1 C1 . . . . -66.73(7) ?
    P1 Fe1 P2 C14 . . . . 119.39(9) ?
    P3 Fe1 P2 C14 . . . . -64.89(9) ?
    Cl2 Fe1 P2 C14 . . . . 26.70(9) ?
    Cl1 Fe1 P2 C14 . . . . -152.94(9) ?
    P1 Fe1 P2 C2 . . . . 2.12(7) ?
    P3 Fe1 P2 C2 . . . . 177.84(7) ?
    Cl2 Fe1 P2 C2 . . . . -90.57(7) ?
    Cl1 Fe1 P2 C2 . . . . 89.79(7) ?
    P1 Fe1 P2 C11 . . . . -117.64(9) ?
    P3 Fe1 P2 C11 . . . . 58.08(9) ?
    Cl2 Fe1 P2 C11 . . . . 149.67(9) ?
    Cl1 Fe1 P2 C11 . . . . -29.97(9) ?
    P2 Fe1 P3 C20 . . . . -45.62(8) ?
    P4 Fe1 P3 C20 . . . . 133.28(8) ?
    Cl2 Fe1 P3 C20 . . . . -137.51(8) ?
    Cl1 Fe1 P3 C20 . . . . 43.27(8) ?
    P2 Fe1 P3 C3 . . . . -160.70(7) ?
    P4 Fe1 P3 C3 . . . . 18.21(7) ?
    Cl2 Fe1 P3 C3 . . . . 107.42(7) ?
    Cl1 Fe1 P3 C3 . . . . -71.80(7) ?
    P2 Fe1 P3 C17 . . . . 89.04(8) ?
    P4 Fe1 P3 C17 . . . . -92.06(8) ?
    Cl2 Fe1 P3 C17 . . . . -2.85(8) ?
    Cl1 Fe1 P3 C17 . . . . 177.93(8) ?
    P1 Fe1 P4 C26 . . . . -60.68(8) ?
    P3 Fe1 P4 C26 . . . . 123.61(8) ?
    Cl2 Fe1 P4 C26 . . . . 32.12(8) ?
    Cl1 Fe1 P4 C26 . . . . -148.24(8) ?
    P1 Fe1 P4 C4 . . . . -177.42(7) ?
    P3 Fe1 P4 C4 . . . . 6.87(7) ?
    Cl2 Fe1 P4 C4 . . . . -84.62(7) ?
    Cl1 Fe1 P4 C4 . . . . 95.02(7) ?
    P1 Fe1 P4 C23 . . . . 64.33(8) ?
    P3 Fe1 P4 C23 . . . . -111.38(8) ?
    Cl2 Fe1 P4 C23 . . . . 157.13(8) ?
    Cl1 Fe1 P4 C23 . . . . -23.24(8) ?
    C5 P1 C1 C2 . . . . -177.30(13) ?
    C8 P1 C1 C2 . . . . 76.56(15) ?
    Fe1 P1 C1 C2 . . . . -48.80(14) ?
    P1 C1 C2 P2 . . . . 50.69(16) ?
    C14 P2 C2 C1 . . . . -157.94(14) ?
    C11 P2 C2 C1 . . . . 95.55(15) ?
    Fe1 P2 C2 C1 . . . . -32.36(15) ?
    C20 P3 C3 C4 . . . . -172.46(14) ?
    C17 P3 C3 C4 . . . . 80.57(15) ?
    Fe1 P3 C3 C4 . . . . -45.98(15) ?
    P3 C3 C4 P4 . . . . 52.38(16) ?
    C26 P4 C4 C3 . . . . -164.32(14) ?
    C23 P4 C4 C3 . . . . 89.55(15) ?
    Fe1 P4 C4 C3 . . . . -36.56(15) ?
    C8 P1 C5 C6 . . . . 59.36(18) ?
    C1 P1 C5 C6 . . . . -42.70(18) ?
    Fe1 P1 C5 C6 . . . . -162.48(13) ?
    C7 O1 C6 C5 . . . . -179.5(2) ?
    P1 C5 C6 O1 . . . . -177.78(14) ?
    C5 P1 C8 C9 . . . . 66.56(18) ?
    C1 P1 C8 C9 . . . . 172.87(17) ?
    Fe1 P1 C8 C9 . . . . -71.69(18) ?
    C10 O2 C9 C8 . . . . -174.59(18) ?
    P1 C8 C9 O2 . . . . -177.44(14) ?
    C14 P2 C11 C12 . . . . -94.62(19) ?
    C2 P2 C11 C12 . . . . 13.0(2) ?
    Fe1 P2 C11 C12 . . . . 135.13(16) ?
    C13 O3 C12 C11 . . . . -179.2(2) ?
    P2 C11 C12 O3 . . . . -74.6(2) ?
    C2 P2 C14 C15 . . . . -55.2(2) ?
    C11 P2 C14 C15 . . . . 53.4(2) ?
    Fe1 P2 C14 C15 . . . . -175.56(17) ?
    C16 O4 C15 C14 . . . . 154.0(3) ?
    P2 C14 C15 O4 . . . . -174.0(2) ?
    C20 P3 C17 C18 . . . . 71.91(18) ?
    C3 P3 C17 C18 . . . . 176.69(17) ?
    Fe1 P3 C17 C18 . . . . -68.42(18) ?
    C19 O5 C18 C17 . . . . -171.85(19) ?
    P3 C17 C18 O5 . . . . -62.4(2) ?
    C3 P3 C20 C21 . . . . -40.69(19) ?
    C17 P3 C20 C21 . . . . 60.61(18) ?
    Fe1 P3 C20 C21 . . . . -158.04(14) ?
    C22 O6 C21 C20 . . . . -172.0(2) ?
    P3 C20 C21 O6 . . . . 178.90(15) ?
    C26 P4 C23 C24 . . . . -91.54(18) ?
    C4 P4 C23 C24 . . . . 14.69(19) ?
    Fe1 P4 C23 C24 . . . . 134.91(14) ?
    C25 O7 C24 C23 . . . . 84.0(2) ?
    P4 C23 C24 O7 . . . . 179.90(14) ?
    C4 P4 C26 C27 . . . . -56.39(18) ?
    C23 P4 C26 C27 . . . . 51.74(18) ?
    Fe1 P4 C26 C27 . . . . -176.26(13) ?
    C28 O8 C27 C26 . . . . 171.15(19) ?
    P4 C26 C27 O8 . . . . 176.70(14) ?
data_global
_journal_date_recd_electronic     2010-01-27
_journal_date_accepted     2010-01-29
_journal_name_full     'Acta Crystallographica, Section E'
_journal_year     2010
_journal_volume     66
_journal_issue      3
_journal_page_first     m256
_journal_page_last     m256
_journal_paper_category     QM
_journal_coeditor_code     SJ2718
_publ_contact_author_name     'David R Tyler'
_publ_contact_author_address
;Department of Chemistry
University of Oregon
Eugene, Oregon 97403
;
_publ_contact_author_email     dtyler@uoregon.edu
_publ_contact_author_phone     '541 346 4649'
_publ_section_title
;
<i>trans</i>-Bis{1,2-bis[bis(2-methoxyethyl)phosphino]ethane}dichloridoiron(II)
;
loop_
    _publ_author_name
    _publ_author_address
    'Crossland, Justin L.'
;
Department of Chemistry
1253 University of Oregon
Eugene, Oregon 97403-1253, USA
;
    'Zakharov, Lev N.'
;
Department of Chemistry
1253 University of Oregon
Eugene, Oregon 97403-1253, USA
;
    'Tyler, David R.'
;
Department of Chemistry
1253 University of Oregon
Eugene, Oregon 97403-1253, USA
;
