# Supplementary material for: trans-Bis{1,2-bis­[bis­(2-methoxy­ethyl)phosphino]ethane}dichloridoiron(II)
Source: Acta Crystallogr Sect E Struct Rep Online. 2010 Feb 6;66(Pt 3):m256. doi: 10.1107/S1600536810003727 (PMC2983552; doi:10.1107/S1600536810003727)
Supplement: Supplementary file 2 [file e-66-0m256-Isup2.hkl]

# 
# h,k,l, Fc-squared, Fo-squared, sigma(Fo-squared) and status flag 
# 
data_I
_shelx_title ' just7 in P2(1)/c' 
_shelx_refln_list_code          4 
_shelx_F_calc_maximum      307.46 
_exptl_crystal_F_000      1664.00 
_reflns_d_resolution_high  0.7828 
 
loop_ 
 _symmetry_equiv_pos_as_xyz 
 'x, y, z' 
 '-x, y+1/2, -z+1/2' 
 '-x, -y, -z' 
 'x, -y-1/2, z-1/2' 
 
_cell_length_a    12.3417 
_cell_length_b    12.1825 
_cell_length_c    25.3621 
_cell_angle_alpha  90.000 
_cell_angle_beta  100.124 
_cell_angle_gamma  90.000 
 
_shelx_F_squared_multiplier     1.000 
 
loop_ 
 _refln_index_h 
 _refln_index_k 
 _refln_index_l 
 _refln_F_squared_calc 
 _refln_F_squared_meas 
 _refln_F_squared_sigma 
 _refln_observed_status 
   1   0   0     7343.90     8144.80     80.31 o 
   2   0   0    23311.80    24190.70    184.63 o 
   3   0   0      100.49       39.68      6.79 o 
   4   0   0      334.45      218.73     13.74 o 
   5   0   0      786.24      888.65     25.82 o 
   6   0   0      940.44      740.18     25.89 o 
   7   0   0       45.25       55.80     10.57 o 
   8   0   0       14.11       -8.06      9.07 o 
   9   0   0    13917.07    13746.07    150.05 o 
  10   0   0     1066.56     1067.87     43.24 o 
  11   0   0        6.95        0.86      8.73 o 
  12   0   0      181.43      263.54     26.13 o 
  13   0   0       20.56       43.33     24.00 o 
   1   1   0     5238.92     5740.88     36.31 o 
   2   1   0    12292.55    12975.81     65.49 o 
   3   1   0     9769.79    10417.94     61.09 o 
   4   1   0      643.99      716.49     14.90 o 
   5   1   0     9108.95     9622.10     67.76 o 
   6   1   0     1073.59     1091.68     22.06 o 
   7   1   0       81.27       66.35      8.13 o 
   8   1   0     1565.04     1533.10     30.04 o 
   9   1   0     4992.17     4794.67     57.84 o 
  10   1   0      298.07      256.95     16.91 o 
  11   1   0      210.40      198.52     15.06 o 
  12   1   0      337.87      424.70     27.39 o 
  13   1   0      268.90      264.97     29.48 o 
  14   1   0       80.05       54.98     26.28 o 
   0   2   0    34550.68    34726.79    211.61 o 
   1   2   0     1032.37     1347.18     14.97 o 
   2   2   0     7004.14     6960.79     42.86 o 
   3   2   0     4964.02     4831.02     36.79 o 
   4   2   0      733.06      717.80     14.70 o 
   5   2   0     3779.53     3751.74     38.53 o 
   6   2   0      667.86      635.82     17.48 o 
   7   2   0      255.67      258.51     14.01 o 
   8   2   0     2040.21     1786.31     39.71 o 
   9   2   0    10503.33    10318.92     89.35 o 
  10   2   0        0.76        4.05      6.31 o 
  11   2   0     2645.77     2681.83     55.58 o 
  12   2   0     2008.03     2059.28     57.17 o 
  13   2   0      236.07      190.24     25.11 o 
  14   2   0      513.59      566.18     56.13 o 
  15   2   0       40.94       10.83     53.04 o 
   1   3   0     1854.60     1790.44     19.63 o 
   2   3   0      149.59       75.97      5.64 o 
   3   3   0     7025.36     7034.37     48.96 o 
   4   3   0      202.21      111.28      8.47 o 
   5   3   0     6736.76     6920.89     55.46 o 
   6   3   0      223.71      312.47     13.87 o 
   7   3   0     4158.65     4003.66     46.66 o 
   8   3   0      492.48      488.45     19.55 o 
   9   3   0     5262.07     4853.98     58.36 o 
  10   3   0      230.49      249.59     21.62 o 
  11   3   0       88.37       62.59     13.29 o 
  12   3   0     2001.50     1956.89     64.19 o 
  13   3   0      180.44      191.97     29.36 o 
  14   3   0     1802.56     1900.33     80.69 o 
  15   3   0       23.14        9.59     23.06 o 
   0   4   0     3743.15     4138.27     50.33 o 
   1   4   0     9160.80    10183.37     75.82 o 
   2   4   0      499.30      414.98     14.07 o 
   3   4   0    21997.49    22232.29    123.59 o 
   4   4   0     3227.78     2963.86     32.77 o 
   5   4   0    16704.92    17836.80    153.36 o 
   6   4   0     2452.00     2640.16     35.01 o 
   7   4   0        2.74        8.58      5.13 o 
   8   4   0       40.04       25.65      6.67 o 
   9   4   0      202.31      246.63     18.60 o 
  10   4   0       19.53       27.53     10.53 o 
  11   4   0      482.18      534.43     39.99 o 
  12   4   0      155.74      139.63     21.75 o 
  13   4   0       27.60       29.01     16.86 o 
  14   4   0       18.67        5.11     15.26 o 
  15   4   0       57.55      128.41     28.07 o 
   1   5   0      150.93      134.02      8.58 o 
   2   5   0     3417.34     3661.75     36.69 o 
   3   5   0     5628.90     5562.79     47.68 o 
   4   5   0     8297.66     8488.58     63.83 o 
   5   5   0     2904.12     2866.66     37.81 o 
   6   5   0    10723.20    10734.60     80.63 o 
   7   5   0       16.77       23.36      6.43 o 
   8   5   0      155.00      158.45     14.79 o 
   9   5   0     2177.79     2143.11     73.85 o 
  10   5   0      213.90      199.34     42.44 o 
  11   5   0      142.11      138.14     22.34 o 
  12   5   0      267.70      308.89     33.09 o 
  13   5   0      234.00      235.77     31.85 o 
  14   5   0        0.85        0.67     14.95 o 
   0   6   0     3924.94     4022.51     80.72 o 
   1   6   0     3153.20     3447.38     38.35 o 
   2   6   0      169.19      165.42     10.06 o 
   3   6   0        9.69       11.66      4.66 o 
   4   6   0     6391.73     6533.83     57.12 o 
   5   6   0      948.93      976.54     21.55 o 
   6   6   0        4.43       -5.74      5.40 o 
   7   6   0     3280.48     3200.49     54.31 o 
   8   6   0     4776.37     4869.15    110.87 o 
   9   6   0        2.46       15.27     10.65 o 
  10   6   0      945.83      865.59     50.05 o 
  11   6   0        1.96       15.06     14.82 o 
  12   6   0      363.21      305.42     33.04 o 
  13   6   0     3241.03     3270.71     93.99 o 
  14   6   0       33.92       16.83     18.58 o 
   1   7   0      491.08      405.65     15.94 o 
   2   7   0     1389.32     1236.86     24.33 o 
   3   7   0      163.58      162.80     10.96 o 
   4   7   0      851.41      852.83     21.31 o 
   5   7   0     1276.24     1171.96     32.56 o 
   6   7   0     3726.06     3575.85     57.93 o 
   7   7   0     5186.70     5097.38     72.71 o 
   8   7   0    12185.60    11937.74    161.15 o 
   9   7   0      243.13      221.56     25.94 o 
  10   7   0       87.72       57.44     19.51 o 
  11   7   0      314.94      360.65     35.59 o 
  12   7   0      163.21      191.34     27.36 o 
  13   7   0      222.23      266.46     35.29 o 
   0   8   0     5828.89     6059.90     92.77 o 
   1   8   0     7275.57     7413.14     72.33 o 
   2   8   0     5093.00     4745.98     52.49 o 
   3   8   0    14561.32    14430.49    145.50 o 
   4   8   0     3188.49     3198.32     81.86 o 
   5   8   0       16.08       19.95      7.02 o 
   6   8   0     2333.27     2461.66     49.76 o 
   7   8   0     2777.37     2657.67     72.12 o 
   8   8   0      545.47      487.38     49.94 o 
   9   8   0      134.16      116.91     20.26 o 
  10   8   0        9.46        0.11     12.31 o 
  11   8   0      152.66      151.72     24.31 o 
  12   8   0      487.50      525.20     45.56 o 
  13   8   0      402.71      483.55     49.15 o 
   1   9   0    12400.09    12308.35     96.44 o 
   2   9   0     1165.68     1098.71     26.40 o 
   3   9   0      608.34      563.68     26.83 o 
   4   9   0       89.00       86.37     12.96 o 
   5   9   0       97.05       84.08     12.46 o 
   6   9   0      190.99      165.58     21.76 o 
   7   9   0      155.82      124.91     21.43 o 
   8   9   0     3509.47     3291.92     87.37 o 
   9   9   0        3.10       -7.35     12.01 o 
  10   9   0     2796.21     2743.21     85.21 o 
  11   9   0      801.94      964.22     60.94 o 
  12   9   0     1402.25     1439.46     99.60 o 
   0  10   0       81.94       85.31     14.83 o 
   1  10   0      563.24      543.90     22.64 o 
   2  10   0      933.71      970.10     30.49 o 
   3  10   0      139.85      119.76     14.16 o 
   4  10   0      520.21      518.51     30.26 o 
   5  10   0     1182.38     1140.22     53.66 o 
   6  10   0      732.69      737.28     46.26 o 
   7  10   0       23.26       20.99     15.22 o 
   8  10   0       47.43       46.08     17.28 o 
   9  10   0      313.81      274.50     32.86 o 
  10  10   0        6.70       40.98     16.66 o 
  11  10   0       47.17       28.57     19.85 o 
   1  11   0     2126.16     2178.37     69.79 o 
   2  11   0     2125.33     2013.79     47.49 o 
   3  11   0     1124.91     1191.19     48.44 o 
   4  11   0      480.65      460.29     32.80 o 
   5  11   0       62.58       87.49     18.67 o 
   6  11   0      859.69      853.66     72.38 o 
   7  11   0      252.61      261.68     30.25 o 
   8  11   0      113.37      100.35     21.66 o 
   9  11   0       28.26       41.87     17.29 o 
  10  11   0     3591.32     3772.63    107.43 o 
   0  12   0     1688.45     1803.75     82.57 o 
   1  12   0     3005.69     3192.82     77.00 o 
   2  12   0     1597.78     1606.33     45.43 o 
   3  12   0     1261.40     1280.90     51.70 o 
   4  12   0     1052.77     1033.85     53.72 o 
   5  12   0      256.03      256.40     30.76 o 
   6  12   0     1878.56     1924.46     90.59 o 
   7  12   0       21.87       26.24     16.77 o 
   8  12   0      394.62      417.72     41.14 o 
   9  12   0       47.34       15.16     20.73 o 
   1  13   0      616.90      576.82     40.72 o 
   2  13   0     3069.22     3039.92     81.70 o 
   3  13   0       11.31       12.87     16.32 o 
   4  13   0      218.68      257.59     30.74 o 
   5  13   0      150.16      182.71     27.30 o 
   6  13   0       40.45       49.50     18.56 o 
   7  13   0     1987.20     2137.65     79.17 o 
   8  13   0     1104.40     1070.94     66.26 o 
   0  14   0       48.32       65.74     26.71 o 
   1  14   0      418.43      515.94     48.61 o 
   2  14   0      244.51      219.58     51.14 o 
   3  14   0      604.06      648.44     56.98 o 
   4  14   0     1504.15     1450.11     81.38 o 
   5  14   0     1149.65     1255.03     66.17 o 
   6  14   0        5.53       15.76     25.37 o 
   1  15   0       87.33      186.77     50.58 o 
   2  15   0       15.70       15.46     31.33 o 
   3  15   0       54.97      158.91     53.75 o 
   4  15   0      291.26      298.21     42.79 o 
 -14   1   1      172.17      227.31     42.62 o 
 -13   1   1      581.28      577.68     40.91 o 
 -12   1   1      887.41      956.29     38.76 o 
 -11   1   1      188.69      181.94     15.06 o 
 -10   1   1     9181.41     8990.48     85.81 o 
  -9   1   1     3186.92     3330.12     52.63 o 
  -8   1   1    12422.20    12435.03    102.72 o 
  -7   1   1     2280.92     2069.41     32.40 o 
  -6   1   1      269.84      205.18     11.69 o 
  -5   1   1     1423.56      985.71     22.95 o 
  -4   1   1      985.44      750.68     15.00 o 
  -3   1   1      425.45      286.69      8.88 o 
  -2   1   1      255.18      140.48      5.35 o 
  -1   1   1    59703.50    64918.23    563.79 o 
   0   1   1    18484.58    19619.62    195.47 o 
   1   1   1    51449.93    55775.92    413.70 o 
   2   1   1     5552.06     5906.88     36.69 o 
   3   1   1     7215.02     7665.48     52.20 o 
   4   1   1      224.03      200.93      9.42 o 
   5   1   1     1579.03     1636.86     24.87 o 
   6   1   1     1121.55     1083.83     22.13 o 
   7   1   1      875.24      947.33     29.21 o 
   8   1   1     7177.72     7255.51     69.10 o 
   9   1   1     4593.76     4469.88     55.80 o 
  10   1   1     1877.39     1874.14     37.55 o 
  11   1   1       20.46       33.32     11.17 o 
  12   1   1        2.71        0.07     16.88 o 
  13   1   1     1235.22     1371.12     59.65 o 
  14   1   1      325.56      278.08     64.81 o 
 -15   2   1      424.62      335.42     78.22 o 
 -14   2   1      923.18     1113.66     68.24 o 
 -13   2   1     3464.50     3717.85    102.56 o 
 -12   2   1     4934.03     4684.68     97.47 o 
 -11   2   1     2746.48     2689.68     51.21 o 
 -10   2   1     2006.38     2032.21     38.64 o 
  -9   2   1     2885.40     2712.68     42.64 o 
  -8   2   1    12733.36    12636.75    104.95 o 
  -7   2   1     5346.64     5319.48     54.05 o 
  -6   2   1       41.98       51.85      6.60 o 
  -5   2   1     4118.24     4519.21     42.68 o 
  -4   2   1      743.29      828.84     15.71 o 
  -3   2   1    10526.31    10467.96     61.47 o 
  -2   2   1     6462.57     6715.95     41.64 o 
  -1   2   1    20796.02    21682.05     99.70 o 
   0   2   1      808.55      663.57     10.68 o 
   1   2   1      647.59      768.62     14.48 o 
   2   2   1     6596.93     6115.67     41.49 o 
   3   2   1     1639.98     1298.08     17.45 o 
   4   2   1     6705.25     7477.08     53.67 o 
   5   2   1      461.64      354.77     17.15 o 
   6   2   1     8272.37     8257.82     85.56 o 
   7   2   1     1908.13     2082.02     32.84 o 
   8   2   1     6805.09     6604.76     65.48 o 
   9   2   1       42.45       57.07      8.46 o 
  10   2   1      396.66      489.22     22.60 o 
  11   2   1     1259.85     1374.04     45.87 o 
  12   2   1      425.58      514.74     34.32 o 
  13   2   1      652.33      743.53     56.24 o 
  14   2   1      266.99      328.68     38.85 o 
  15   2   1       13.82       45.05     37.06 o 
 -15   3   1      194.13      242.12     80.02 o 
 -14   3   1       11.10      -10.34     15.24 o 
 -13   3   1     1743.89     1754.03     63.65 o 
 -12   3   1     1959.97     1987.12     64.64 o 
 -11   3   1      439.00      418.27     34.13 o 
 -10   3   1     2042.77     2032.03     42.58 o 
  -9   3   1      850.52      848.81     28.64 o 
  -8   3   1        5.86        3.76      5.15 o 
  -7   3   1     4322.08     4455.60     49.26 o 
  -6   3   1     1148.83     1140.94     22.30 o 
  -5   3   1     6995.31     7309.83     57.04 o 
  -4   3   1    12432.42    13179.97     79.28 o 
  -3   3   1    16132.44    17713.02     94.11 o 
  -2   3   1       21.00        3.83      3.35 o 
  -1   3   1    15644.06    17926.19     96.71 o 
   0   3   1     3097.30     3701.65     29.73 o 
   1   3   1     5482.16     5198.13     36.91 o 
   2   3   1     6663.24     6710.63     47.43 o 
   3   3   1      403.54      311.99     12.59 o 
   4   3   1    22474.62    24921.38    128.83 o 
   5   3   1       61.93       60.57      6.45 o 
   6   3   1      429.74      331.67     14.08 o 
   7   3   1     3289.18     3185.49     42.74 o 
   8   3   1     1209.97     1138.52     26.02 o 
   9   3   1      364.20      372.92     18.79 o 
  10   3   1     2185.11     2078.58     53.17 o 
  11   3   1       20.99       18.02     10.99 o 
  12   3   1     1612.51     1592.85     58.26 o 
  13   3   1      824.42      898.29     52.87 o 
  14   3   1       14.14       22.07     22.31 o 
  15   3   1       60.53      108.38     28.90 o 
 -15   4   1      441.88      411.92     46.25 o 
 -14   4   1       74.96       97.63     25.76 o 
 -13   4   1      301.83      365.37     36.16 o 
 -12   4   1       17.67        3.60     12.29 o 
 -11   4   1      519.51      497.05     39.16 o 
 -10   4   1       20.49       18.63     11.15 o 
  -9   4   1      521.82      511.41     26.38 o 
  -8   4   1     5822.81     5544.05     65.41 o 
  -7   4   1     3353.45     3329.82     42.10 o 
  -6   4   1      249.97      277.62     13.30 o 
  -5   4   1     3060.94     2897.17     35.82 o 
  -4   4   1    20091.52    20576.36    112.88 o 
  -3   4   1     2174.30     2534.95     28.31 o 
  -2   4   1       47.99      106.50      6.93 o 
  -1   4   1     3800.88     3685.46     33.50 o 
   0   4   1       53.39       44.92      5.28 o 
   1   4   1     7200.47     7395.41     51.20 o 
   2   4   1     7770.88     7749.46     53.19 o 
   3   4   1      191.29      180.59      8.82 o 
   4   4   1     5754.63     6173.28     53.58 o 
   5   4   1    20153.47    21320.85    128.00 o 
   6   4   1      770.58      803.19     19.83 o 
   7   4   1       29.55       34.03      6.48 o 
   8   4   1     3452.23     3316.47     49.53 o 
   9   4   1       48.99       44.41     10.75 o 
  10   4   1        5.57       26.48     10.49 o 
  11   4   1      803.40      744.90     46.08 o 
  12   4   1      109.74      101.87     19.26 o 
  13   4   1      140.04      150.43     32.72 o 
  14   4   1        5.21        7.43     16.41 o 
 -14   5   1      272.89      379.08     66.07 o 
 -13   5   1      392.36      428.51     47.35 o 
 -12   5   1       70.02       36.96     17.19 o 
 -11   5   1        0.62       -6.98     14.87 o 
 -10   5   1       70.06       46.01     16.69 o 
  -9   5   1      554.83      605.45     32.45 o 
  -8   5   1      340.88      379.36     28.04 o 
  -7   5   1     6319.37     6282.38     67.95 o 
  -6   5   1     1920.74     2099.06     31.70 o 
  -5   5   1    25347.95    25214.76    139.30 o 
  -4   5   1     1807.17     1663.74     25.24 o 
  -3   5   1     4919.69     5241.56     45.98 o 
  -2   5   1    12030.46    13146.72     81.89 o 
  -1   5   1      317.60      312.15     11.87 o 
   0   5   1      495.12      431.65     13.31 o 
   1   5   1       79.80      140.69      8.78 o 
   2   5   1     1780.33     1827.75     25.11 o 
   3   5   1     4390.58     4328.96     41.04 o 
   4   5   1    13158.90    14254.95     95.11 o 
   5   5   1     6380.05     6495.33     56.56 o 
   6   5   1     4952.63     4798.12     59.17 o 
   7   5   1      194.72      181.40     13.26 o 
   8   5   1      106.33      144.70     16.94 o 
   9   5   1     1489.64     1388.18     44.55 o 
  10   5   1      455.27      378.10     32.90 o 
  11   5   1        1.20      -16.09     10.73 o 
  12   5   1      850.83      874.11     53.43 o 
  13   5   1        3.38       14.15     15.13 o 
  14   5   1      235.82      305.72     47.69 o 
 -14   6   1     1284.39     1345.71     70.25 o 
 -13   6   1       17.11       30.86     16.00 o 
 -12   6   1      219.10      215.73     28.71 o 
 -11   6   1     1056.08     1004.62     54.69 o 
 -10   6   1     2928.74     2859.33    148.40 o 
  -9   6   1     1436.36     1291.02     76.21 o 
  -8   6   1     3064.52     2834.81     60.41 o 
  -7   6   1     2311.39     2329.11     45.97 o 
  -6   6   1    10050.32    10160.27     89.15 o 
  -5   6   1    11226.61    11105.76     81.51 o 
  -4   6   1     9100.45     8716.16     67.92 o 
  -3   6   1        5.46       17.19      4.82 o 
  -2   6   1     2419.69     2652.40     33.38 o 
  -1   6   1       97.43       68.14      7.68 o 
   0   6   1      979.21      940.32     19.70 o 
   1   6   1     1317.32     1253.04     22.56 o 
   2   6   1      126.77      193.29     13.74 o 
   3   6   1       12.17        0.86      4.89 o 
   4   6   1      302.97      245.06     12.90 o 
   5   6   1    10592.10    11296.72     92.55 o 
   6   6   1      794.34      845.35     24.72 o 
   7   6   1     2170.14     2091.35     43.75 o 
   8   6   1       30.32       13.75      9.34 o 
   9   6   1     1696.71     1716.29     58.08 o 
  10   6   1        0.51       -4.11     11.69 o 
  11   6   1       34.90       35.35     15.56 o 
  12   6   1      366.54      332.09     37.15 o 
  13   6   1       80.14       85.50     20.58 o 
  14   6   1     1240.09     1337.18     85.85 o 
 -13   7   1     1393.06     1520.22     73.81 o 
 -12   7   1       80.03       86.72     18.79 o 
 -11   7   1      221.31      232.08     29.06 o 
 -10   7   1      223.39      231.51     27.57 o 
  -9   7   1     2004.55     1938.43     63.74 o 
  -8   7   1     7908.95     7742.56    125.88 o 
  -7   7   1     2047.14     2189.67     53.16 o 
  -6   7   1     9061.20     8432.66     92.50 o 
  -5   7   1     5027.73     5137.83     78.04 o 
  -4   7   1     8809.78     8758.01     82.55 o 
  -3   7   1     1706.55     1719.81     28.77 o 
  -2   7   1     6964.21     6883.91     61.04 o 
  -1   7   1      225.48      225.17     12.69 o 
   0   7   1     2247.60     2305.94     33.48 o 
   1   7   1     1823.78     1649.86     27.90 o 
   2   7   1      239.89      194.61     12.34 o 
   3   7   1     1527.97     1511.28     26.84 o 
   4   7   1      369.74      351.68     17.31 o 
   5   7   1      362.23      388.84     19.00 o 
   6   7   1      738.81      722.13     27.71 o 
   7   7   1      305.21      320.96     24.85 o 
   8   7   1      195.35      220.50     21.42 o 
   9   7   1      174.86      120.02     20.49 o 
  10   7   1      113.49       82.16     22.89 o 
  11   7   1      599.79      547.30     43.93 o 
  12   7   1      352.39      394.18     39.68 o 
  13   7   1        5.72        1.25     22.29 o 
 -13   8   1      603.66      587.15     50.41 o 
 -12   8   1       45.82       65.72     19.86 o 
 -11   8   1      380.80      338.46     36.38 o 
 -10   8   1        6.12       12.07     13.06 o 
  -9   8   1     1593.46     1630.09     60.44 o 
  -8   8   1     4571.09     4156.47     94.23 o 
  -7   8   1     1477.74     1519.58     58.88 o 
  -6   8   1     2208.04     2166.27     52.86 o 
  -5   8   1     1445.50     1438.08     36.69 o 
  -4   8   1      412.00      427.43     24.29 o 
  -3   8   1      427.69      389.39     16.92 o 
  -2   8   1     5259.75     5473.08     63.59 o 
  -1   8   1        3.22        9.21      5.64 o 
   0   8   1    11770.41    11735.22     96.15 o 
   1   8   1     8224.35     8146.46     71.26 o 
   2   8   1      697.45      722.87     21.46 o 
   3   8   1      200.01      223.10     15.22 o 
   4   8   1      485.35      495.58     21.61 o 
   5   8   1      786.60      670.46     28.37 o 
   6   8   1     1106.27     1160.74     65.32 o 
   7   8   1    10105.05     9669.97    135.48 o 
   8   8   1     1725.11     1685.66     60.03 o 
   9   8   1     1685.08     1541.33     60.55 o 
  10   8   1      263.31      285.83     31.05 o 
  11   8   1      244.65      202.74     27.89 o 
  12   8   1       90.01       55.78     20.43 o 
  13   8   1      161.51      152.11     28.22 o 
 -12   9   1       11.58        9.10     18.41 o 
 -11   9   1       82.21      143.28     25.58 o 
 -10   9   1        1.06       -1.83     14.56 o 
  -9   9   1       40.53       23.86     22.85 o 
  -8   9   1      333.87      357.53     37.37 o 
  -7   9   1     1912.84     1993.50     64.71 o 
  -6   9   1     1857.88     1729.49     49.92 o 
  -5   9   1        0.17       -9.35      6.23 o 
  -4   9   1     1382.11     1257.10     35.14 o 
  -3   9   1       30.73       36.57      9.45 o 
  -2   9   1     7438.18     7400.03     71.49 o 
  -1   9   1      205.36      206.20     14.26 o 
   0   9   1      128.31      122.58     11.24 o 
   1   9   1     1920.92     1914.89     34.66 o 
   2   9   1    10983.31    10844.15     97.83 o 
   3   9   1     5068.40     5100.63     64.06 o 
   4   9   1       75.72       76.49     11.56 o 
   5   9   1      924.28      936.16     33.59 o 
   6   9   1      825.01      826.37     39.14 o 
   7   9   1      733.02      645.27     43.97 o 
   8   9   1        5.92       11.93     12.61 o 
   9   9   1      129.71      113.04     21.41 o 
  10   9   1       18.00        5.32     15.28 o 
  11   9   1       33.85       34.74     17.00 o 
  12   9   1       10.81        7.72     16.86 o 
 -11  10   1     9882.51     9760.51    211.05 o 
 -10  10   1        4.96      -20.14     13.42 o 
  -9  10   1      537.21      511.44     43.45 o 
  -8  10   1      153.87      116.93     21.18 o 
  -7  10   1        2.13        3.20     12.28 o 
  -6  10   1     1254.65     1253.69     56.53 o 
  -5  10   1      574.58      537.43     36.93 o 
  -4  10   1       25.71       45.29      9.68 o 
  -3  10   1      510.34      483.54     26.77 o 
  -2  10   1     5222.60     5411.64     75.77 o 
  -1  10   1      110.62       84.45     10.48 o 
   0  10   1     9404.83     8999.15     83.90 o 
   1  10   1     1015.78      937.17     30.58 o 
   2  10   1     5448.75     5388.65     68.94 o 
   3  10   1      386.37      451.35     26.11 o 
   4  10   1      690.13      715.82     31.86 o 
   5  10   1       70.95      107.21     15.95 o 
   6  10   1      194.08      168.80     24.36 o 
   7  10   1       57.85       62.50     16.95 o 
   8  10   1        5.48       15.58     23.96 o 
   9  10   1     1502.65     1458.39     69.30 o 
  10  10   1     1011.24     1000.65     62.45 o 
  11  10   1     2184.22     2352.24     84.81 o 
 -11  11   1      213.07      155.07     29.81 o 
 -10  11   1      416.31      395.29     42.07 o 
  -9  11   1       90.89       58.73     25.62 o 
  -8  11   1       60.72       51.15     17.87 o 
  -7  11   1      277.62      298.61     32.46 o 
  -6  11   1      129.78      113.73     21.71 o 
  -5  11   1     1472.53     1301.23     57.40 o 
  -4  11   1       11.27        8.87      9.59 o 
  -3  11   1     1189.65      997.31     36.88 o 
  -2  11   1     1525.68     1427.83     40.10 o 
  -1  11   1      751.22      802.27     36.65 o 
   0  11   1      552.19      534.63     28.16 o 
   1  11   1     2400.67     2207.05     52.78 o 
   2  11   1     1258.09     1245.72     38.02 o 
   3  11   1     1003.31      963.28     36.96 o 
   4  11   1      938.64      916.31     42.02 o 
   5  11   1       94.32       97.98     19.00 o 
   6  11   1      382.52      352.58     35.08 o 
   7  11   1       47.95       32.84     21.31 o 
   8  11   1      146.49      136.75     34.60 o 
   9  11   1        6.50       31.84     16.49 o 
  10  11   1      184.26      183.88     31.26 o 
  -9  12   1      930.29      942.64     62.93 o 
  -8  12   1     1199.69     1292.21     68.00 o 
  -7  12   1        8.76        8.98     15.33 o 
  -6  12   1       36.00       12.31     15.09 o 
  -5  12   1       89.23       72.74     19.09 o 
  -4  12   1      128.59      178.47     21.90 o 
  -3  12   1     1173.78     1094.87     51.53 o 
  -2  12   1     1756.48     1854.00     48.32 o 
  -1  12   1      617.07      620.35     35.89 o 
   0  12   1      644.48      704.29     37.12 o 
   1  12   1     3606.87     3490.70     72.94 o 
   2  12   1      143.68      202.50     23.10 o 
   3  12   1     4566.27     4446.84     84.76 o 
   4  12   1        4.86       -2.11     14.16 o 
   5  12   1       81.10       41.63     16.48 o 
   6  12   1      251.73      208.72     27.31 o 
   7  12   1      255.70      313.79     35.06 o 
   8  12   1      291.19      323.42     37.47 o 
   9  12   1     1139.91     1286.41     72.03 o 
  -8  13   1      211.42      234.87     33.91 o 
  -7  13   1      571.16      655.43     51.57 o 
  -6  13   1      852.59      864.52     57.18 o 
  -5  13   1      229.61      255.95     31.05 o 
  -4  13   1      436.80      430.08     38.04 o 
  -3  13   1     2007.49     1897.08     65.59 o 
  -2  13   1     6837.90     6997.73    144.65 o 
  -1  13   1        4.81       12.16     11.94 o 
   0  13   1       26.09       12.46     13.41 o 
   1  13   1     2088.77     2105.03     91.36 o 
   2  13   1     1260.74     1288.59     50.44 o 
   3  13   1     3991.93     4058.42     96.21 o 
   4  13   1       16.61       40.02     17.28 o 
   5  13   1      587.37      649.05     48.16 o 
   6  13   1      626.43      611.93     48.87 o 
   7  13   1     1800.81     1689.16     75.88 o 
   8  13   1       59.79       75.56     23.57 o 
  -6  14   1     2966.39     3200.01     96.31 o 
  -5  14   1      218.36      293.07     33.93 o 
  -4  14   1       82.55       83.08     24.90 o 
  -3  14   1      722.55      829.59     61.93 o 
  -2  14   1       12.13        9.64     18.75 o 
  -1  14   1     2647.94     2610.27     91.08 o 
   0  14   1     1024.06      948.82     63.03 o 
   1  14   1      555.97      664.56     68.90 o 
   2  14   1        7.10      -38.70     25.80 o 
   3  14   1      689.26      613.78     64.51 o 
   4  14   1        5.04      -16.08     15.64 o 
   5  14   1     1007.57     1170.82     64.44 o 
   6  14   1       19.41       48.34     20.39 o 
  -4  15   1      551.76      611.52     58.78 o 
  -3  15   1      489.30      587.80     67.94 o 
  -2  15   1        1.42       -6.40     30.05 o 
  -1  15   1      208.95      213.45     34.48 o 
   0  15   1      178.97      185.41     91.94 o 
   1  15   1      328.47      343.51     75.97 o 
   2  15   1      442.55      562.31     65.58 o 
   3  15   1      146.67      193.93     49.35 o 
   4  15   1      424.59      501.69     65.51 o 
 -14   0   2       95.40       40.95     37.06 o 
 -13   0   2      100.30      129.56     31.11 o 
 -12   0   2       15.18       21.55     14.03 o 
 -11   0   2     4722.67     4558.01     87.15 o 
 -10   0   2     5263.92     5364.34     90.62 o 
  -9   0   2     5527.77     5422.51     87.33 o 
  -8   0   2     6268.65     5831.12     85.25 o 
  -7   0   2      189.90      161.88     18.31 o 
  -6   0   2     1945.94     2082.38     42.47 o 
  -5   0   2     8859.24     9091.07     91.23 o 
  -4   0   2      304.54      377.87     16.48 o 
  -3   0   2     2466.73     2899.89     36.98 o 
  -2   0   2    18781.80    21683.38    167.07 o 
  -1   0   2    27741.51    29609.15    182.33 o 
   0   0   2    45510.29    47573.18    407.17 o 
   1   0   2    18613.54    19896.70    130.23 o 
   2   0   2       63.04       29.09      5.09 o 
   3   0   2    94531.45    99301.77   1281.92 o 
   4   0   2       30.97       39.26      9.18 o 
   5   0   2     4063.99     4331.19     63.24 o 
   6   0   2     2756.96     2916.28     51.56 o 
   7   0   2     2859.50     3034.59     56.98 o 
   8   0   2      348.88      341.89     24.63 o 
   9   0   2     2675.75     2715.09     67.85 o 
  10   0   2     3403.22     3481.55     73.51 o 
  11   0   2      211.46      261.90     30.24 o 
  12   0   2       54.32       82.79     19.37 o 
  13   0   2       85.37       59.43     34.61 o 
  14   0   2     4737.51     5147.63    225.76 o 
 -15   1   2       29.67       45.15     38.09 o 
 -14   1   2     1533.73     1556.39    135.36 o 
 -13   1   2     4780.76     4821.44    100.81 o 
 -12   1   2      404.92      434.83     25.69 o 
 -11   1   2      912.80      897.91     32.62 o 
 -10   1   2      960.20      839.62     27.11 o 
  -9   1   2     2592.19     2549.32     57.13 o 
  -8   1   2     1372.96     1361.32     28.12 o 
  -7   1   2      219.47      205.24     12.41 o 
  -6   1   2     2416.29     2651.95     36.18 o 
  -5   1   2      116.29       84.59      7.26 o 
  -4   1   2    10916.89    10715.16     80.96 o 
  -3   1   2    14763.68    16279.78     84.21 o 
  -2   1   2    13668.04    14830.96     80.22 o 
  -1   1   2     2141.45     2538.64     23.34 o 
   0   1   2      470.91      394.67      6.55 o 
   1   1   2     5169.50     4936.06     40.45 o 
   2   1   2     8443.64     9508.58     52.64 o 
   3   1   2      362.13      300.05      9.27 o 
   4   1   2     2750.58     3012.60     33.12 o 
   5   1   2     2223.82     1956.27     27.82 o 
   6   1   2       39.17       60.58      7.22 o 
   7   1   2      311.96      301.89     15.09 o 
   8   1   2      398.09      435.45     19.05 o 
   9   1   2      951.10      975.51     26.82 o 
  10   1   2      975.54      949.10     28.38 o 
  11   1   2      945.09      905.74     33.40 o 
  12   1   2      186.58      204.04     27.05 o 
  13   1   2       27.71       50.22     15.55 o 
  14   1   2       64.45       19.15     34.40 o 
  15   1   2      253.04      356.31     80.27 o 
 -15   2   2       15.07      136.18     52.01 o 
 -14   2   2      775.19      768.10     58.17 o 
 -13   2   2     2195.37     2290.00     70.83 o 
 -12   2   2      224.12      201.24     23.66 o 
 -11   2   2     5058.20     4941.66     69.78 o 
 -10   2   2     5209.92     5369.08     69.97 o 
  -9   2   2      293.24      360.11     18.33 o 
  -8   2   2     1215.88     1066.49     26.32 o 
  -7   2   2      234.55      208.91     12.51 o 
  -6   2   2     1471.15     1582.80     26.11 o 
  -5   2   2      599.86      539.51     14.75 o 
  -4   2   2     3085.04     3038.78     30.60 o 
  -3   2   2      460.35      376.73     10.26 o 
  -2   2   2     8453.60     9675.54     59.79 o 
  -1   2   2      537.62      551.18      9.10 o 
   0   2   2     9248.54    10563.01     58.96 o 
   1   2   2    20373.19    21092.60    106.78 o 
   2   2   2    10176.73    10410.47     61.79 o 
   3   2   2     5981.06     7298.99     54.29 o 
   4   2   2      130.56      108.40      7.32 o 
   5   2   2     1630.58     1679.65     25.31 o 
   6   2   2       60.43       62.05      7.48 o 
   7   2   2     2021.24     2048.18     32.66 o 
   8   2   2     1275.79     1405.88     29.13 o 
   9   2   2     1675.74     1616.93     33.21 o 
  10   2   2     2147.99     2216.62     44.65 o 
  11   2   2      356.74      427.48     26.74 o 
  12   2   2     1147.04     1192.60     48.80 o 
  13   2   2       14.85        7.79     23.41 o 
  14   2   2     1126.02     1278.22     74.30 o 
  15   2   2        2.40      -41.93     27.95 o 
 -15   3   2      123.49      115.53     33.60 o 
 -14   3   2      599.86      610.42     45.71 o 
 -13   3   2     4942.84     5066.09    108.73 o 
 -12   3   2      140.01      161.87     23.45 o 
 -11   3   2      556.72      558.67     33.37 o 
 -10   3   2      433.93      440.55     23.35 o 
  -9   3   2     6048.08     5715.37     69.22 o 
  -8   3   2     2691.80     2668.80     41.12 o 
  -7   3   2     1219.21     1316.36     25.69 o 
  -6   3   2     2310.90     2146.05     30.47 o 
  -5   3   2     6681.28     7254.29     56.46 o 
  -4   3   2    11421.44    11880.13     73.18 o 
  -3   3   2    10141.84    10784.96     66.57 o 
  -2   3   2    13049.62    13741.53     90.54 o 
  -1   3   2     7046.32     7028.54     54.82 o 
   0   3   2     6491.67     6711.92     43.87 o 
   1   3   2        1.90       -2.32      3.43 o 
   2   3   2     3785.39     4180.37     34.36 o 
   3   3   2    16965.00    19077.49    100.56 o 
   4   3   2     9433.58     9441.00     63.71 o 
   5   3   2     2452.19     2340.92     30.08 o 
   6   3   2     2423.28     2567.20     40.49 o 
   7   3   2      381.43      276.38     14.51 o 
   8   3   2      348.75      389.17     17.93 o 
   9   3   2     1145.55     1183.70     34.80 o 
  10   3   2      202.95      182.95     17.19 o 
  11   3   2      493.37      475.92     31.98 o 
  12   3   2      109.53      120.86     18.47 o 
  13   3   2      612.75      623.32     56.23 o 
  14   3   2      100.89      124.68     27.31 o 
  15   3   2        1.70       -3.51     33.46 o 
 -15   4   2     1110.84     1260.68     67.43 o 
 -14   4   2      475.10      491.86     41.93 o 
 -13   4   2     1339.01     1316.05     77.55 o 
 -12   4   2      451.20      452.74     49.71 o 
 -11   4   2     1140.49     1106.08     52.67 o 
 -10   4   2      730.63      737.31     36.54 o 
  -9   4   2      641.84      627.26     25.68 o 
  -8   4   2       57.32      101.76     11.17 o 
  -7   4   2       60.57       77.10      8.23 o 
  -6   4   2    20369.68    20255.79    120.58 o 
  -5   4   2      258.47      260.28     11.45 o 
  -4   4   2    10517.55    11145.27     75.12 o 
  -3   4   2     1180.62     1268.25     20.06 o 
  -2   4   2     1591.42     1634.96     21.38 o 
  -1   4   2     1055.56     1073.78     17.31 o 
   0   4   2     1824.98     1989.89     23.81 o 
   1   4   2      283.06      251.24      9.31 o 
   2   4   2      272.85      310.21     10.10 o 
   3   4   2    17141.70    18562.18    107.75 o 
   4   4   2      161.27      108.17      7.40 o 
   5   4   2    12627.21    12316.16     82.53 o 
   6   4   2     1295.65     1341.54     24.62 o 
   7   4   2     2141.11     2052.62     35.75 o 
   8   4   2       86.61       81.17     11.23 o 
   9   4   2     1492.93     1548.21     45.34 o 
  10   4   2     2807.33     2852.41     65.03 o 
  11   4   2     3494.01     3368.78     74.11 o 
  12   4   2     1743.67     1775.21     63.74 o 
  13   4   2      267.54      274.75     46.76 o 
  14   4   2       28.05       28.27     21.42 o 
 -14   5   2     1115.37     1116.63     63.31 o 
 -13   5   2      233.14      218.42     28.04 o 
 -12   5   2      362.39      326.04     33.48 o 
 -11   5   2      467.39      422.87     36.03 o 
 -10   5   2      404.27      402.77     33.54 o 
  -9   5   2      162.43      175.41     22.91 o 
  -8   5   2      174.66      219.51     15.50 o 
  -7   5   2     1316.93     1171.47     28.15 o 
  -6   5   2    23174.19    23804.71    142.02 o 
  -5   5   2    24022.47    24881.91    137.73 o 
  -4   5   2      720.43      708.74     16.69 o 
  -3   5   2     1995.29     1951.12     36.29 o 
  -2   5   2     8551.12     8445.18     60.86 o 
  -1   5   2     2024.93     2538.95     29.83 o 
   0   5   2     4182.91     3923.78     38.12 o 
   1   5   2      228.89      324.52     11.88 o 
   2   5   2        6.44       -0.89      3.63 o 
   3   5   2     2515.81     2437.89     32.65 o 
   4   5   2    19106.19    20026.29    114.70 o 
   5   5   2     1519.05     1489.36     24.74 o 
   6   5   2      271.51      277.69     15.46 o 
   7   5   2      866.31      831.55     25.06 o 
   8   5   2     1011.92     1019.18     38.73 o 
   9   5   2        6.46       -3.98      9.01 o 
  10   5   2     2192.85     2214.73     58.97 o 
  11   5   2      569.44      605.26     43.55 o 
  12   5   2       18.00        6.10     13.51 o 
  13   5   2      190.05      214.09     28.53 o 
  14   5   2        0.07        7.53     17.84 o 
 -14   6   2      760.18      841.96     57.04 o 
 -13   6   2      485.50      516.13     43.74 o 
 -12   6   2     1493.27     1359.43     64.69 o 
 -11   6   2       48.57       46.93     28.23 o 
 -10   6   2      499.14      475.47     38.31 o 
  -9   6   2      341.42      309.26     29.30 o 
  -8   6   2      966.27      970.13     38.54 o 
  -7   6   2     4111.05     3936.71     60.31 o 
  -6   6   2     8523.09     8097.00     77.63 o 
  -5   6   2     3924.85     4115.91     44.42 o 
  -4   6   2     3592.20     3486.66     39.36 o 
  -3   6   2     3620.99     3738.44     40.38 o 
  -2   6   2     5850.32     5979.41     52.67 o 
  -1   6   2      432.99      524.63     15.56 o 
   0   6   2       51.32       45.83      6.92 o 
   1   6   2      133.42      135.26      9.39 o 
   2   6   2     1368.26     1452.94     24.11 o 
   3   6   2      570.80      503.94     20.56 o 
   4   6   2      365.66      373.38     13.78 o 
   5   6   2      697.82      614.50     21.08 o 
   6   6   2        0.22       -4.54      5.05 o 
   7   6   2     1499.02     1380.76     41.33 o 
   8   6   2     1013.42     1025.33     40.48 o 
   9   6   2      151.77      158.32     20.78 o 
  10   6   2     2286.02     2278.94     71.04 o 
  11   6   2      222.99      241.02     29.48 o 
  12   6   2      225.73      206.33     28.01 o 
  13   6   2      653.40      668.79     50.40 o 
  14   6   2      160.29      163.27     27.36 o 
 -14   7   2     2622.62     2619.36     89.45 o 
 -13   7   2       12.40        5.23     16.96 o 
 -12   7   2      259.92      271.00     32.23 o 
 -11   7   2        5.86        1.55     12.38 o 
 -10   7   2       69.01       63.09     17.55 o 
  -9   7   2      745.18      688.39     57.22 o 
  -8   7   2       13.42       24.19     10.86 o 
  -7   7   2     8057.88     8143.58    106.99 o 
  -6   7   2     1684.23     1850.13     40.83 o 
  -5   7   2     2424.55     2340.49     39.52 o 
  -4   7   2     1074.97      996.30     23.80 o 
  -3   7   2      799.52      746.73     19.49 o 
  -2   7   2       51.00       27.84      5.90 o 
  -1   7   2     4617.02     4152.13     49.96 o 
   0   7   2       77.37      108.66      9.16 o 
   1   7   2        9.08       13.71      5.41 o 
   2   7   2     3496.62     3158.88     39.55 o 
   3   7   2     1146.45     1297.83     24.63 o 
   4   7   2     1031.84     1007.46     25.54 o 
   5   7   2      123.59      125.10     11.89 o 
   6   7   2     3929.90     3679.24     68.48 o 
   7   7   2     3232.50     3243.17     66.61 o 
   8   7   2     6174.69     6325.04     99.14 o 
   9   7   2     1455.89     1432.18     58.39 o 
  10   7   2      245.49      231.89     28.53 o 
  11   7   2      126.26      176.94     26.07 o 
  12   7   2      103.98       86.92     22.55 o 
  13   7   2      630.15      755.85     55.49 o 
 -13   8   2      360.34      474.72     72.31 o 
 -12   8   2     1597.13     1544.28    115.27 o 
 -11   8   2       13.54        1.81     13.89 o 
 -10   8   2       84.79       89.12     20.22 o 
  -9   8   2      387.81      357.52     33.52 o 
  -8   8   2      415.66      423.82     35.29 o 
  -7   8   2     6632.39     6279.90     96.20 o 
  -6   8   2     1502.16     1439.72     47.19 o 
  -5   8   2      289.32      289.39     19.92 o 
  -4   8   2      382.91      404.42     19.79 o 
  -3   8   2    12068.08    12068.68    106.53 o 
  -2   8   2      223.49      230.27     13.62 o 
  -1   8   2     3633.40     3536.08     48.07 o 
   0   8   2      114.10      117.35     10.49 o 
   1   8   2      595.05      608.91     20.06 o 
   2   8   2     7434.93     7281.86     71.89 o 
   3   8   2      919.22      900.80     26.02 o 
   4   8   2      475.99      531.48     22.49 o 
   5   8   2      508.16      456.19     24.74 o 
   6   8   2     1663.67     1625.97     46.93 o 
   7   8   2      269.22      274.25     23.91 o 
   8   8   2        4.60      -13.53     11.14 o 
   9   8   2      327.49      303.03     32.63 o 
  10   8   2      167.34      177.23     32.02 o 
  11   8   2       13.23      -18.63     12.42 o 
  12   8   2       51.24       27.67     21.53 o 
  13   8   2      279.69      288.38     36.49 o 
 -12   9   2     1649.73     1668.40    121.80 o 
 -11   9   2       77.04       49.60     34.91 o 
 -10   9   2     3384.85     3486.39     95.15 o 
  -9   9   2        7.60       -2.01     10.33 o 
  -8   9   2      242.59      200.83     26.05 o 
  -7   9   2      105.74      107.70     20.12 o 
  -6   9   2      289.99      274.91     29.76 o 
  -5   9   2      776.38      675.41     34.88 o 
  -4   9   2        9.43       19.49      7.20 o 
  -3   9   2       61.04       61.96     10.48 o 
  -2   9   2     1207.12     1234.51     27.94 o 
  -1   9   2    10036.67    10019.22     85.32 o 
   0   9   2     2768.32     2683.22     41.13 o 
   1   9   2     1499.18     1471.77     31.63 o 
   2   9   2     7123.48     6894.04    108.39 o 
   3   9   2      364.25      376.05     20.49 o 
   4   9   2       16.49       18.78      8.55 o 
   5   9   2        0.23        7.56     14.08 o 
   6   9   2     1933.79     1881.93     52.69 o 
   7   9   2      535.69      504.10     49.80 o 
   8   9   2     3983.03     4325.65    100.99 o 
   9   9   2     1308.64     1290.46     63.65 o 
  10   9   2       22.98       -2.72     16.52 o 
  11   9   2      192.36      232.15     31.01 o 
  12   9   2        2.96       -4.84     19.72 o 
 -12  10   2       23.59       51.66     30.35 o 
 -11  10   2      305.58      261.44     36.28 o 
 -10  10   2      139.87      116.78     24.21 o 
  -9  10   2      992.08     1067.15     60.53 o 
  -8  10   2        1.05       -4.10     13.05 o 
  -7  10   2      137.92      131.39     21.93 o 
  -6  10   2       12.56       50.94     12.50 o 
  -5  10   2      300.91      361.08     27.70 o 
  -4  10   2     1124.83     1000.41     41.53 o 
  -3  10   2      343.14      353.98     22.73 o 
  -2  10   2        8.34       16.19      7.80 o 
  -1  10   2      369.86      406.89     20.70 o 
   0  10   2       42.74       50.12      8.87 o 
   1  10   2     1306.51     1286.87     32.99 o 
   2  10   2     1458.92     1436.11     34.79 o 
   3  10   2      754.66      751.33     32.29 o 
   4  10   2       12.89        8.37      9.19 o 
   5  10   2      522.17      539.39     42.19 o 
   6  10   2      151.81      173.23     24.29 o 
   7  10   2      233.11      242.13     29.67 o 
   8  10   2       41.59       57.22     17.81 o 
   9  10   2       21.07       38.19     23.51 o 
  10  10   2      127.95       77.11     23.91 o 
  11  10   2      655.81      665.86     54.34 o 
 -11  11   2      774.90      825.21     61.85 o 
 -10  11   2     7820.50     7803.83    155.26 o 
  -9  11   2     1172.27     1250.23     67.24 o 
  -8  11   2       26.60       17.58     15.57 o 
  -7  11   2       64.06       37.67     16.45 o 
  -6  11   2       78.97       84.49     18.60 o 
  -5  11   2       29.39       58.45     13.78 o 
  -4  11   2      120.91      127.28     22.51 o 
  -3  11   2     4059.12     3999.19     76.99 o 
  -2  11   2      603.43      614.75     30.86 o 
  -1  11   2     3863.24     3782.97     72.32 o 
   0  11   2      424.08      454.96     24.44 o 
   1  11   2      474.58      526.86     26.20 o 
   2  11   2     7524.61     7734.51     97.67 o 
   3  11   2      433.87      497.50     28.84 o 
   4  11   2     2839.99     2767.96     65.27 o 
   5  11   2       47.93       23.93     13.27 o 
   6  11   2       17.20       11.21     14.57 o 
   7  11   2     1077.45     1106.23     60.35 o 
   8  11   2       85.63       84.01     21.19 o 
   9  11   2        3.45      -14.14     15.31 o 
  10  11   2      307.72      319.70     37.98 o 
 -10  12   2       85.76       86.72     49.04 o 
  -9  12   2      646.41      715.65     75.74 o 
  -8  12   2      156.11      171.60     27.48 o 
  -7  12   2     1210.30     1282.85     65.10 o 
  -6  12   2      272.37      292.99     32.35 o 
  -5  12   2      476.86      456.84     39.21 o 
  -4  12   2       43.34       40.83     13.82 o 
  -3  12   2     5491.50     5359.87     94.36 o 
  -2  12   2      288.24      276.26     29.47 o 
  -1  12   2      309.24      320.44     26.37 o 
   0  12   2      366.50      337.53     26.97 o 
   1  12   2     1024.04     1136.33     40.62 o 
   2  12   2     3516.35     3621.10     67.72 o 
   3  12   2        1.36       13.51     11.28 o 
   4  12   2      733.03      776.91     48.73 o 
   5  12   2      325.47      349.95     34.18 o 
   6  12   2     1429.29     1501.58     78.87 o 
   7  12   2      528.37      509.43     43.67 o 
   8  12   2      252.89      344.83     38.24 o 
   9  12   2      231.70      150.50     33.31 o 
  -8  13   2       10.64       13.49     18.05 o 
  -7  13   2     3013.80     3034.15     93.30 o 
  -6  13   2      182.57      194.45     29.19 o 
  -5  13   2      644.78      636.29     48.31 o 
  -4  13   2      441.88      434.13     38.45 o 
  -3  13   2     1392.24     1447.88     61.60 o 
  -2  13   2     1373.86     1395.30     88.68 o 
  -1  13   2     1794.21     1752.33     61.31 o 
   0  13   2      310.42      342.42     32.10 o 
   1  13   2      274.35      411.14     41.95 o 
   2  13   2     3856.48     3804.59     80.39 o 
   3  13   2      463.61      500.69     40.93 o 
   4  13   2      635.10      813.66     70.80 o 
   5  13   2        1.82      -19.09     13.17 o 
   6  13   2      766.16      774.97     53.88 o 
   7  13   2       87.79       65.97     20.83 o 
   8  13   2      929.08      978.92     69.62 o 
  -6  14   2     1136.67     1168.92     66.64 o 
  -5  14   2      217.28      235.64     38.50 o 
  -4  14   2      165.76      214.09     34.65 o 
  -3  14   2      987.57     1024.56    137.66 o 
  -2  14   2       75.78       90.86     19.77 o 
  -1  14   2      193.32      214.33     32.18 o 
   0  14   2      251.82      303.58     37.86 o 
   1  14   2      208.80      244.84     33.19 o 
   2  14   2      645.34      675.03    115.65 o 
   3  14   2        6.15       32.42     24.65 o 
   4  14   2      298.10      265.05     31.87 o 
   5  14   2      862.80      871.22     57.32 o 
   6  14   2     1562.35     1472.61     94.29 o 
  -4  15   2        8.00       69.16     30.35 o 
  -3  15   2        1.34       -8.92     25.70 o 
  -2  15   2      490.28      533.54     57.87 o 
  -1  15   2      411.28      323.38     41.35 o 
   0  15   2       27.40       42.20     23.12 o 
   1  15   2     1011.07     1125.85    129.52 o 
   2  15   2       49.14       83.82     26.78 o 
   3  15   2      121.46      297.84     71.16 o 
 -15   1   3      310.62      307.78     69.93 o 
 -14   1   3      115.61      120.88     34.66 o 
 -13   1   3      172.21      159.29     23.51 o 
 -12   1   3     2652.82     2640.02     57.14 o 
 -11   1   3     1879.95     1920.44     42.47 o 
 -10   1   3     4772.17     4930.49     61.17 o 
  -9   1   3    12431.01    12443.10     98.98 o 
  -8   1   3     1531.78     1471.42     28.77 o 
  -7   1   3     2775.39     2562.44     35.73 o 
  -6   1   3      119.11      123.14      9.14 o 
  -5   1   3     2757.11     2900.67     44.37 o 
  -4   1   3     6468.05     6357.04     46.96 o 
  -3   1   3    13690.80    13622.16     73.23 o 
  -2   1   3     6690.27     6775.38     40.45 o 
  -1   1   3    18403.73    19273.09    103.71 o 
   0   1   3     9214.07    10553.65     56.53 o 
   1   1   3     4415.88     4724.30     33.19 o 
   2   1   3    38004.56    42157.45    243.21 o 
   3   1   3     2736.65     2520.90     31.81 o 
   4   1   3     2407.00     2174.66     31.24 o 
   5   1   3      385.57      495.98     14.88 o 
   6   1   3     4353.24     4410.48     53.70 o 
   7   1   3     7384.03     6865.35     63.49 o 
   8   1   3     7403.49     7353.16     70.45 o 
   9   1   3      245.30      278.73     16.77 o 
  10   1   3      263.25      281.95     19.33 o 
  11   1   3        4.77       20.63      8.78 o 
  12   1   3        0.10       -5.64      9.76 o 
  13   1   3     1262.44     1379.43     91.58 o 
  14   1   3      965.08      948.97     64.83 o 
 -15   2   3       41.24       36.76     41.67 o 
 -14   2   3     4830.11     5015.13    128.44 o 
 -13   2   3       62.27       39.16     16.77 o 
 -12   2   3     6000.16     5664.30     86.42 o 
 -11   2   3       77.73       92.49     15.33 o 
 -10   2   3      632.66      609.42     26.41 o 
  -9   2   3    12472.25    12840.64    101.19 o 
  -8   2   3     1974.29     1971.69     33.64 o 
  -7   2   3     2328.79     2059.02     31.91 o 
  -6   2   3        1.91        9.43      4.64 o 
  -5   2   3    21267.34    21351.07    154.98 o 
  -4   2   3     5332.14     6300.27     46.60 o 
  -3   2   3    14590.05    16248.08    117.44 o 
  -2   2   3     1403.41     1034.64     23.19 o 
  -1   2   3     8156.84     8005.42     46.03 o 
   0   2   3      648.02      805.95     11.65 o 
   1   2   3     8951.70    10131.34     65.65 o 
   2   2   3     3707.53     3446.24     30.92 o 
   3   2   3    13658.34    14146.03     83.91 o 
   4   2   3     1106.11     1433.44     20.89 o 
   5   2   3      663.64      679.32     16.46 o 
   6   2   3     3153.64     3201.53     41.76 o 
   7   2   3      701.83      641.56     19.99 o 
   8   2   3      220.39      226.79     14.19 o 
   9   2   3     2003.73     1882.72     45.45 o 
  10   2   3       42.32       56.62     11.28 o 
  11   2   3     1182.66     1141.09     39.42 o 
  12   2   3       53.09       52.59     18.73 o 
  13   2   3      229.64      244.83     28.81 o 
  14   2   3       69.16       87.40     24.07 o 
  15   2   3      327.82      358.56     79.45 o 
 -15   3   3       32.77       24.95     39.16 o 
 -14   3   3      526.40      556.75     44.22 o 
 -13   3   3     1410.75     1472.55     84.35 o 
 -12   3   3     3336.94     3380.94     83.99 o 
 -11   3   3       57.66       66.34     12.55 o 
 -10   3   3       16.62       24.56     13.94 o 
  -9   3   3     2137.42     2078.83     40.64 o 
  -8   3   3     1986.30     2005.04     40.58 o 
  -7   3   3     1447.49     1416.60     26.42 o 
  -6   3   3      674.83      728.16     23.28 o 
  -5   3   3     6949.50     7006.68     54.67 o 
  -4   3   3      751.74      902.14     15.61 o 
  -3   3   3     9414.71    10892.95     72.75 o 
  -2   3   3      138.90      107.17      7.74 o 
  -1   3   3     1274.74     1430.51     21.48 o 
   0   3   3    19760.98    21156.91    115.80 o 
   1   3   3    35614.07    38175.80    222.11 o 
   2   3   3    43417.82    46600.50    234.49 o 
   3   3   3      303.21      349.18     10.39 o 
   4   3   3    25149.12    26417.29    135.48 o 
   5   3   3       10.03       21.31      4.79 o 
   6   3   3      650.67      487.60     16.06 o 
   7   3   3      249.96      264.09     15.21 o 
   8   3   3     1257.17     1268.25     30.58 o 
   9   3   3      609.84      553.91     27.68 o 
  10   3   3      173.16      199.67     18.78 o 
  11   3   3     6815.29     7129.42    122.45 o 
  12   3   3       10.77      -13.75     10.07 o 
  13   3   3      899.46     1016.19     66.51 o 
  14   3   3      142.34       80.95     31.57 o 
 -15   4   3      588.55      610.09     49.30 o 
 -14   4   3      189.34      189.77     34.66 o 
 -13   4   3      481.72      540.12     42.53 o 
 -12   4   3      450.67      372.03     34.56 o 
 -11   4   3      222.24      251.54     27.04 o 
 -10   4   3       19.39       57.13     11.59 o 
  -9   4   3        0.85        9.28      7.27 o 
  -8   4   3     1052.33     1150.78     30.39 o 
  -7   4   3     3951.25     4002.05     51.59 o 
  -6   4   3     3611.22     3652.45     40.34 o 
  -5   4   3     1298.76     1262.72     28.20 o 
  -4   4   3     9621.01    10086.59     91.39 o 
  -3   4   3     2022.93     2060.63     23.94 o 
  -2   4   3      374.22      371.09     16.68 o 
  -1   4   3      198.01      143.60      7.81 o 
   0   4   3     1904.98     1775.83     22.49 o 
   1   4   3      473.51      496.88     12.80 o 
   2   4   3     1255.37     1150.86     20.86 o 
   3   4   3    11295.57    12426.66     91.48 o 
   4   4   3     1038.49      818.51     15.97 o 
   5   4   3     1394.11     1412.87     23.11 o 
   6   4   3     2311.61     2137.79     31.25 o 
   7   4   3       33.35       45.69      7.87 o 
   8   4   3      124.40      141.88     14.61 o 
   9   4   3     5857.66     5694.60     95.71 o 
  10   4   3     3066.28     2993.89     67.56 o 
  11   4   3      410.24      364.78     30.22 o 
  12   4   3     3163.66     3008.03     83.32 o 
  13   4   3      179.28      222.21     33.61 o 
  14   4   3      199.37      183.69     32.27 o 
 -14   5   3      136.79      166.06     27.09 o 
 -13   5   3      445.50      516.70     41.67 o 
 -12   5   3      149.20      163.89     24.31 o 
 -11   5   3      213.76      216.56     26.42 o 
 -10   5   3      542.19      450.99     29.88 o 
  -9   5   3      186.42      163.11     18.21 o 
  -8   5   3       37.29       20.01      8.00 o 
  -7   5   3     3215.84     3220.54     47.27 o 
  -6   5   3     2470.02     2224.03     37.03 o 
  -5   5   3    11605.76    12113.51     97.80 o 
  -4   5   3      672.84      519.14     15.27 o 
  -3   5   3    12288.33    12290.10     78.49 o 
  -2   5   3     2057.14     2119.58     27.12 o 
  -1   5   3     2478.95     2459.60     29.54 o 
   0   5   3     1060.22     1008.09     18.82 o 
   1   5   3      845.90      994.74     18.36 o 
   2   5   3     6376.91     6196.08     49.61 o 
   3   5   3     1172.20     1299.82     27.43 o 
   4   5   3     6665.78     6581.93     53.00 o 
   5   5   3      443.98      436.20     17.56 o 
   6   5   3       16.26       37.65      7.61 o 
   7   5   3       98.90       79.07     11.02 o 
   8   5   3      542.46      451.60     24.97 o 
   9   5   3     1344.25     1306.78     59.39 o 
  10   5   3      111.79      108.12     16.71 o 
  11   5   3     4418.22     4272.96    100.61 o 
  12   5   3       60.03       44.87     16.46 o 
  13   5   3      623.56      688.31     49.35 o 
  14   5   3        0.04       -6.54     29.22 o 
 -14   6   3      502.24      524.25     46.79 o 
 -13   6   3      618.64      655.03     68.41 o 
 -12   6   3      612.40      639.17     46.14 o 
 -11   6   3      724.42      770.54     49.35 o 
 -10   6   3        7.12       10.18     11.54 o 
  -9   6   3        3.11       -3.47      8.42 o 
  -8   6   3     6496.80     6622.95     95.64 o 
  -7   6   3      400.61      544.85     25.55 o 
  -6   6   3    24165.47    24253.23    157.93 o 
  -5   6   3       96.28       74.23      9.01 o 
  -4   6   3    13502.86    14184.91     97.47 o 
  -3   6   3        1.86        6.45      4.79 o 
  -2   6   3      442.30      363.87     14.65 o 
  -1   6   3     3062.65     3316.45     37.80 o 
   0   6   3     1849.73     2272.72     30.88 o 
   1   6   3       48.26       21.57      5.09 o 
   2   6   3      500.26      372.57     16.18 o 
   3   6   3       41.02       24.24      4.87 o 
   4   6   3        2.11        5.56      5.13 o 
   5   6   3       41.54       32.04      8.11 o 
   6   6   3     1427.07     1452.38     63.05 o 
   7   6   3      178.95      202.33     17.45 o 
   8   6   3     1042.13      982.85     40.47 o 
   9   6   3      823.60      656.46     44.95 o 
  10   6   3     2141.78     2154.11     60.22 o 
  11   6   3        1.62      -27.45     24.44 o 
  12   6   3       87.87       93.74     20.74 o 
  13   6   3        0.60       -9.83     14.76 o 
 -14   7   3      568.14      571.91     50.06 o 
 -13   7   3     3411.79     3518.52    103.24 o 
 -12   7   3      280.24      318.93     35.12 o 
 -11   7   3      190.64      196.22     26.41 o 
 -10   7   3      595.23      595.09     43.23 o 
  -9   7   3        2.16       24.87     12.15 o 
  -8   7   3     8357.71     8141.98    111.60 o 
  -7   7   3      394.43      396.00     27.42 o 
  -6   7   3        5.64       11.45      7.74 o 
  -5   7   3       51.94       51.10      8.72 o 
  -4   7   3     3652.93     3652.08     48.78 o 
  -3   7   3     4790.47     4717.54     56.64 o 
  -2   7   3      723.01      616.90     18.42 o 
  -1   7   3      329.29      381.69     15.72 o 
   0   7   3      469.65      448.82     16.71 o 
   1   7   3      209.74      274.69     13.66 o 
   2   7   3     1177.60     1196.18     23.47 o 
   3   7   3     1742.07     1795.74     33.55 o 
   4   7   3      114.95      131.60     11.99 o 
   5   7   3      152.56      124.13     12.74 o 
   6   7   3     2297.99     2147.27     48.76 o 
   7   7   3      927.93      919.58     40.11 o 
   8   7   3     2322.10     2319.56     77.13 o 
   9   7   3      385.05      415.01     31.80 o 
  10   7   3        0.16      -22.97     15.31 o 
  11   7   3       43.73       39.77     18.01 o 
  12   7   3      124.88      134.65     24.12 o 
  13   7   3       80.25      105.09     22.84 o 
 -13   8   3      999.71     1051.82     66.10 o 
 -12   8   3      159.18      152.30     26.35 o 
 -11   8   3       11.20       15.45     13.77 o 
 -10   8   3      535.65      538.64     46.32 o 
  -9   8   3      229.24      200.92     25.90 o 
  -8   8   3     2123.16     2207.95     57.93 o 
  -7   8   3       11.54       11.05      9.52 o 
  -6   8   3     1583.27     1512.36     44.82 o 
  -5   8   3       12.94       -8.37      7.30 o 
  -4   8   3        6.18        7.45      6.34 o 
  -3   8   3       16.85       16.84      6.83 o 
  -2   8   3     2895.52     3158.95     42.25 o 
  -1   8   3     8130.80     8120.37     71.66 o 
   0   8   3     4729.36     4882.77     53.19 o 
   1   8   3     3799.48     3518.28     44.58 o 
   2   8   3       15.75       45.05      8.80 o 
   3   8   3      452.13      385.49     20.63 o 
   4   8   3       60.83       65.69      9.37 o 
   5   8   3      162.76      152.88     17.14 o 
   6   8   3      411.29      447.06     30.21 o 
   7   8   3     2818.42     3033.94     67.22 o 
   8   8   3     2231.74     2239.31     60.44 o 
   9   8   3      308.87      198.79     27.75 o 
  10   8   3        7.35       34.56     15.18 o 
  11   8   3       82.77       91.26     20.92 o 
  12   8   3      207.44      258.25     35.66 o 
 -12   9   3       58.23       30.29     19.52 o 
 -11   9   3      719.47      809.39     56.56 o 
 -10   9   3      173.55      251.72     31.15 o 
  -9   9   3       67.19       96.80     18.98 o 
  -8   9   3      719.92      725.95     47.63 o 
  -7   9   3      962.29      923.15     62.63 o 
  -6   9   3     8006.36     7994.28    111.37 o 
  -5   9   3     1386.73     1449.43     67.59 o 
  -4   9   3        3.82        8.42      7.88 o 
  -3   9   3      217.71      211.02     17.79 o 
  -2   9   3     4634.96     4574.50     54.48 o 
  -1   9   3     1290.20     1228.00     30.18 o 
   0   9   3       21.05       12.73      6.59 o 
   1   9   3     3064.81     3076.60     48.62 o 
   2   9   3       15.41       32.78      8.28 o 
   3   9   3     1743.82     1778.71     37.29 o 
   4   9   3      492.62      470.87     29.25 o 
   5   9   3     4136.75     3975.83    108.62 o 
   6   9   3      110.66      136.02     17.37 o 
   7   9   3       18.86       26.21     19.32 o 
   8   9   3      829.17      883.07     53.29 o 
   9   9   3       54.27       41.98     16.00 o 
  10   9   3      374.05      419.89     40.99 o 
  11   9   3       44.28       78.42     22.20 o 
  12   9   3      664.61      649.47     53.37 o 
 -12  10   3      745.12      783.81     58.48 o 
 -11  10   3     6376.57     6248.32    138.52 o 
 -10  10   3     4041.75     4137.15    108.50 o 
  -9  10   3     1612.12     1561.93     69.82 o 
  -8  10   3       10.49       25.97     16.17 o 
  -7  10   3      108.26      114.77     20.70 o 
  -6  10   3      606.74      528.60     34.29 o 
  -5  10   3      470.66      445.90     30.26 o 
  -4  10   3     1138.32     1066.64     48.20 o 
  -3  10   3     1515.37     1582.81     40.36 o 
  -2  10   3     4035.77     4010.95     59.01 o 
  -1  10   3     7182.55     7049.12     73.08 o 
   0  10   3     2363.23     2271.95     43.56 o 
   1  10   3      623.45      643.55     26.77 o 
   2  10   3       32.97       23.79      8.24 o 
   3  10   3     5089.69     4872.61     73.37 o 
   4  10   3      404.01      403.92     32.83 o 
   5  10   3     2231.46     2250.61     64.41 o 
   6  10   3        6.27       11.31     13.38 o 
   7  10   3       56.58       50.22     19.02 o 
   8  10   3       53.23       59.73     18.43 o 
   9  10   3      297.71      249.12     40.38 o 
  10  10   3      195.55      198.59     30.10 o 
  11  10   3       52.18       29.99     19.90 o 
 -11  11   3      414.33      492.12     48.01 o 
 -10  11   3     1710.38     1917.06     81.75 o 
  -9  11   3        2.70        9.94     14.61 o 
  -8  11   3      481.03      367.38     45.12 o 
  -7  11   3        0.44       -6.12     11.61 o 
  -6  11   3       43.60       35.89     14.66 o 
  -5  11   3       90.82      117.75     19.00 o 
  -4  11   3      174.48      153.10     19.28 o 
  -3  11   3       51.44       48.70     12.45 o 
  -2  11   3     2680.76     2644.56     59.23 o 
  -1  11   3      451.40      442.98     26.24 o 
   0  11   3       48.20       23.11     10.52 o 
   1  11   3      970.62      891.66     32.43 o 
   2  11   3      620.85      685.38     32.43 o 
   3  11   3      195.62      165.49     29.88 o 
   4  11   3      211.35      231.82     23.43 o 
   5  11   3        9.09        5.88     12.54 o 
   6  11   3      348.43      414.26     38.04 o 
   7  11   3      222.52      194.01     35.60 o 
   8  11   3       54.02       14.16     16.73 o 
   9  11   3      216.53      188.77     29.44 o 
  10  11   3      462.58      520.94     49.20 o 
 -10  12   3     1524.00     1671.33     95.21 o 
  -9  12   3      446.12      544.54     47.60 o 
  -8  12   3      349.48      317.28     41.15 o 
  -7  12   3      286.84      356.00     36.43 o 
  -6  12   3       37.15       25.93     13.66 o 
  -5  12   3      183.35      184.03     22.84 o 
  -4  12   3     1029.45     1089.97     47.91 o 
  -3  12   3       19.48      -16.02     11.12 o 
  -2  12   3      448.25      474.07     36.67 o 
  -1  12   3      503.64      528.68     33.34 o 
   0  12   3      134.28       98.54     16.29 o 
   1  12   3      800.49      862.63     41.07 o 
   2  12   3      385.47      390.47     30.08 o 
   3  12   3     4391.06     4455.88     85.63 o 
   4  12   3      273.16      284.61     26.73 o 
   5  12   3      614.29      619.65     45.71 o 
   6  12   3       17.04       36.43     16.43 o 
   7  12   3       23.77       31.59     17.39 o 
   8  12   3      209.81      160.92     26.97 o 
   9  12   3       77.05       31.32     20.96 o 
  -8  13   3      583.17      649.89     52.25 o 
  -7  13   3       11.85       27.63     27.99 o 
  -6  13   3     1534.33     1350.72     66.86 o 
  -5  13   3      195.21      179.67     26.00 o 
  -4  13   3        3.48      -15.90     12.96 o 
  -3  13   3      786.21      773.39     56.79 o 
  -2  13   3     1748.92     1736.81     62.07 o 
  -1  13   3        5.26        9.75     13.47 o 
   0  13   3       84.71       67.86     17.04 o 
   1  13   3     1908.38     1870.85     73.81 o 
   2  13   3      530.93      583.84     42.87 o 
   3  13   3        8.19       -0.21     14.27 o 
   4  13   3      136.00      148.57     24.74 o 
   5  13   3      938.64      960.80     56.66 o 
   6  13   3       10.97      -10.06     23.03 o 
   7  13   3      552.70      647.07     51.12 o 
   8  13   3     1472.69     1490.58     77.19 o 
  -6  14   3     1707.44     1704.45     90.23 o 
  -5  14   3      149.56      150.57     31.30 o 
  -4  14   3      242.38      305.48     39.93 o 
  -3  14   3      917.25      865.04     53.54 o 
  -2  14   3      440.06      485.87     40.79 o 
  -1  14   3        4.99      -22.05     14.70 o 
   0  14   3     1404.77     1469.24     74.92 o 
   1  14   3     1566.70     1501.44    119.64 o 
   2  14   3       45.98       43.81     30.36 o 
   3  14   3      146.01      205.75     33.05 o 
   4  14   3      279.89      301.77     38.91 o 
   5  14   3       70.80      109.42     24.20 o 
   6  14   3      158.96      187.14     29.33 o 
  -4  15   3      121.27      103.23     30.53 o 
  -3  15   3       73.08      112.19     32.84 o 
  -2  15   3      295.44      376.71     43.92 o 
  -1  15   3        6.87       20.64     26.92 o 
   0  15   3      443.99      578.86     66.82 o 
   1  15   3        1.25      -35.94     23.96 o 
   2  15   3       46.44       51.60     40.75 o 
   3  15   3        0.78       22.07     26.93 o 
 -14   0   4      691.29      699.53     68.65 o 
 -13   0   4      395.28      497.75    125.37 o 
 -12   0   4     2735.18     2684.00     81.02 o 
 -11   0   4     1167.43     1179.32     43.03 o 
 -10   0   4     6584.10     6453.22     99.47 o 
  -9   0   4      259.28      212.69     20.38 o 
  -8   0   4    22619.30    22915.62    197.83 o 
  -7   0   4     1832.80     1919.23     43.20 o 
  -6   0   4     3834.42     4193.59     61.45 o 
  -5   0   4      448.79      527.44     19.95 o 
  -4   0   4      470.86      635.98     19.04 o 
  -3   0   4    11823.77    12556.78     97.39 o 
  -2   0   4    39394.67    42104.72    256.75 o 
  -1   0   4     1592.93     2091.49     25.23 o 
   0   0   4      768.15      736.56     14.51 o 
   1   0   4    12012.59    13692.08     96.42 o 
   2   0   4     9754.95    11157.90     86.93 o 
   3   0   4       11.09       -9.48      6.32 o 
   4   0   4     2389.62     2694.23     46.98 o 
   5   0   4     5658.91     5969.36     72.65 o 
   6   0   4    24666.63    24425.05    254.79 o 
   7   0   4     6042.45     5769.18     94.46 o 
   8   0   4    19036.92    20083.16    185.59 o 
   9   0   4     1165.99     1266.57     51.84 o 
  10   0   4      729.50      796.28     47.24 o 
  11   0   4       87.42       90.26     19.55 o 
  12   0   4     1051.17      976.82     71.86 o 
  13   0   4      310.94      259.70     40.19 o 
  14   0   4     2189.19     2274.95    154.50 o 
  15   0   4     7362.36     7976.59    303.58 o 
 -15   1   4      442.89      417.74     84.67 o 
 -14   1   4      855.97      912.95     77.03 o 
 -13   1   4     2740.21     2829.64     85.16 o 
 -12   1   4     1319.27     1317.20     41.55 o 
 -11   1   4        3.55        5.70      7.74 o 
 -10   1   4     2525.98     2423.94     41.73 o 
  -9   1   4       11.53        7.16      6.06 o 
  -8   1   4     3585.56     3280.98     43.59 o 
  -7   1   4       76.77       82.87      8.34 o 
  -6   1   4      213.96      214.38     11.28 o 
  -5   1   4      642.65      593.05     14.67 o 
  -4   1   4     4090.25     3939.70     36.49 o 
  -3   1   4    13640.38    15335.93     80.42 o 
  -2   1   4      575.15      435.35     11.96 o 
  -1   1   4     9520.20     9796.32     59.35 o 
   0   1   4      996.94     1109.97     12.95 o 
   1   1   4      140.07      111.24      5.82 o 
   2   1   4     7191.85     7351.21     62.29 o 
   3   1   4     2816.17     2992.76     40.26 o 
   4   1   4     2749.52     3127.45     32.26 o 
   5   1   4     4322.09     4421.58     43.09 o 
   6   1   4     2325.07     2304.73     32.79 o 
   7   1   4       19.27       12.67      5.66 o 
   8   1   4      733.90      768.47     26.76 o 
   9   1   4      110.35      124.92     12.80 o 
  10   1   4      734.12      684.50     28.78 o 
  11   1   4      218.33      200.15     21.10 o 
  12   1   4       73.88      101.11     16.52 o 
  13   1   4        4.59      -19.46     12.97 o 
  14   1   4      641.60      628.47     53.43 o 
  15   1   4        0.65      -28.98     36.14 o 
 -15   2   4       22.46        8.47     57.64 o 
 -14   2   4        3.49       38.13     23.42 o 
 -13   2   4     1143.09     1229.01     56.61 o 
 -12   2   4       84.01       86.36     14.73 o 
 -11   2   4     2454.34     2288.89     51.31 o 
 -10   2   4     1475.60     1384.97     44.17 o 
  -9   2   4     1305.57     1302.43     28.98 o 
  -8   2   4     3712.22     3426.82     44.26 o 
  -7   2   4     1161.60     1171.87     29.63 o 
  -6   2   4      290.47      233.69     11.57 o 
  -5   2   4     3432.02     3599.93     36.29 o 
  -4   2   4     7522.06     7962.59     53.84 o 
  -3   2   4    49591.68    52517.36    248.57 o 
  -2   2   4    29396.65    29768.29    162.68 o 
  -1   2   4    31146.26    34250.04    198.22 o 
   0   2   4    11899.74    11875.61     63.44 o 
   1   2   4    11528.37    11904.85     64.64 o 
   2   2   4        6.54       -4.73      3.15 o 
   3   2   4    17559.81    19081.39     99.60 o 
   4   2   4     2295.82     2484.77     29.17 o 
   5   2   4      118.42       99.62      7.81 o 
   6   2   4     2793.45     2631.24     34.87 o 
   7   2   4      765.86      763.33     27.39 o 
   8   2   4     1076.04     1040.01     25.19 o 
   9   2   4       31.68       21.43      8.54 o 
  10   2   4       84.98       92.58     15.15 o 
  11   2   4      257.08      274.31     21.86 o 
  12   2   4     1352.75     1504.39     79.36 o 
  13   2   4        4.74        2.22     12.38 o 
  14   2   4      535.94      594.62     72.29 o 
 -15   3   4       20.82       18.38     46.18 o 
 -14   3   4      385.42      383.08     37.07 o 
 -13   3   4     3594.41     3543.03    125.51 o 
 -12   3   4       26.43       26.12     10.79 o 
 -11   3   4     1181.48     1296.64     40.27 o 
 -10   3   4      402.70      505.29     27.29 o 
  -9   3   4      204.78      151.18     15.18 o 
  -8   3   4     1787.19     1655.39     34.08 o 
  -7   3   4       28.83       38.93      6.50 o 
  -6   3   4     1513.43     1313.07     22.76 o 
  -5   3   4      999.56      723.51     16.65 o 
  -4   3   4    12054.93    14088.64     91.71 o 
  -3   3   4     1513.22     1826.52     24.25 o 
  -2   3   4      524.40      502.82      9.92 o 
  -1   3   4     1324.66     1546.77     20.67 o 
   0   3   4      843.40      976.31     16.50 o 
   1   3   4        6.96       -1.86      2.85 o 
   2   3   4      700.37      904.93     17.64 o 
   3   3   4     4592.07     4396.67     46.96 o 
   4   3   4     1983.00     1934.15     26.92 o 
   5   3   4      211.91      247.44     11.12 o 
   6   3   4     3239.46     3190.56     38.47 o 
   7   3   4     1492.93     1449.05     27.62 o 
   8   3   4     1149.23     1068.83     32.49 o 
   9   3   4       35.54       39.07      9.14 o 
  10   3   4      117.84      102.21     13.70 o 
  11   3   4      458.13      541.25     34.97 o 
  12   3   4     1430.89     1618.15     70.80 o 
  13   3   4       48.70       82.98     20.05 o 
  14   3   4        1.88      -13.56     16.71 o 
 -15   4   4      549.15      565.83     54.98 o 
 -14   4   4       95.17       24.08     19.54 o 
 -13   4   4      326.81      346.50     34.45 o 
 -12   4   4       76.23       62.84     17.77 o 
 -11   4   4      511.70      506.26     38.41 o 
 -10   4   4       48.02       73.42     11.97 o 
  -9   4   4     1863.01     1831.02     43.05 o 
  -8   4   4      271.04      252.80     16.57 o 
  -7   4   4       47.59       42.50      7.75 o 
  -6   4   4     4638.14     4503.03     44.40 o 
  -5   4   4     1504.20     1441.65     26.32 o 
  -4   4   4    15967.67    17884.74    112.58 o 
  -3   4   4     1876.46     1620.63     25.01 o 
  -2   4   4     8080.99     8060.11     54.87 o 
  -1   4   4       56.82        4.92      4.54 o 
   0   4   4      603.77      898.57     16.21 o 
   1   4   4     1670.89     2056.31     24.22 o 
   2   4   4     2973.14     2872.32     34.02 o 
   3   4   4    26002.63    29062.58    159.80 o 
   4   4   4     4991.00     5274.53     66.03 o 
   5   4   4       10.42       60.86      6.44 o 
   6   4   4      169.41      219.92     13.68 o 
   7   4   4     2011.97     1846.26     40.70 o 
   8   4   4      851.32      696.20     29.50 o 
   9   4   4     2203.03     2171.57     59.50 o 
  10   4   4     9635.60     9511.93    126.73 o 
  11   4   4      388.39      359.24     29.53 o 
  12   4   4     4768.91     4999.58    105.31 o 
  13   4   4       33.10       34.50     43.58 o 
  14   4   4       33.75       27.88     21.57 o 
 -14   5   4     1378.31     1400.92     68.69 o 
 -13   5   4       22.92       19.31     27.17 o 
 -12   5   4      489.86      524.15     41.13 o 
 -11   5   4      107.81       96.01     18.89 o 
 -10   5   4      209.13      262.36     23.85 o 
  -9   5   4      557.38      485.26     26.58 o 
  -8   5   4     1274.71     1219.68     34.16 o 
  -7   5   4     3480.61     3510.64     56.34 o 
  -6   5   4     1920.35     1881.72     33.69 o 
  -5   5   4    14199.24    14384.58    104.00 o 
  -4   5   4     1794.64     1828.51     26.11 o 
  -3   5   4      709.08      811.91     19.29 o 
  -2   5   4      595.37      637.47     18.10 o 
  -1   5   4     2174.53     2064.56     27.25 o 
   0   5   4     6975.77     7098.02     54.91 o 
   1   5   4      581.57      449.97     15.41 o 
   2   5   4      757.89      721.22     14.98 o 
   3   5   4      115.59      253.94     13.24 o 
   4   5   4      500.99      492.29     17.72 o 
   5   5   4       26.71       54.82      8.71 o 
   6   5   4      222.98      235.91     17.54 o 
   7   5   4      310.11      326.68     21.18 o 
   8   5   4     1608.91     1615.01     40.63 o 
   9   5   4     8880.08     8507.93    116.48 o 
  10   5   4       21.81       -0.03      9.96 o 
  11   5   4     4141.83     4093.17     85.58 o 
  12   5   4     1328.71     1396.31     65.07 o 
  13   5   4       58.89       54.10     21.72 o 
  14   5   4        0.86      -36.96     24.64 o 
 -14   6   4     1012.67     1104.89     64.77 o 
 -13   6   4      267.10      252.05     37.93 o 
 -12   6   4      235.35      243.46     30.18 o 
 -11   6   4       56.46       61.34     21.38 o 
 -10   6   4      716.36      706.29     38.78 o 
  -9   6   4     2126.14     1857.12     51.59 o 
  -8   6   4      112.44      158.37     18.30 o 
  -7   6   4        0.60       -2.82      6.28 o 
  -6   6   4     1027.32     1057.44     30.41 o 
  -5   6   4     8037.35     7936.51     74.46 o 
  -4   6   4      146.21      165.99      9.63 o 
  -3   6   4      125.81      140.02      9.07 o 
  -2   6   4     2592.48     2510.57     33.90 o 
  -1   6   4     1082.90      970.88     20.23 o 
   0   6   4      136.27      138.81      9.46 o 
   1   6   4       48.46       14.20      4.83 o 
   2   6   4     5018.67     5036.16     46.99 o 
   3   6   4        1.62       12.73      4.45 o 
   4   6   4      634.36      658.76     22.07 o 
   5   6   4     2114.53     2122.77     36.81 o 
   6   6   4       14.06       12.98      6.91 o 
   7   6   4     2915.59     2837.30     53.67 o 
   8   6   4     2220.86     2266.37     92.37 o 
   9   6   4       63.16      111.84     17.24 o 
  10   6   4      697.11      638.48     39.36 o 
  11   6   4       51.11       53.09     18.48 o 
  12   6   4        9.89       -0.75     14.64 o 
  13   6   4        6.55       27.28     17.26 o 
 -14   7   4     2668.41     2693.55     90.92 o 
 -13   7   4        3.62        2.01     14.52 o 
 -12   7   4        1.41       -4.82     13.26 o 
 -11   7   4      643.43      647.80     47.05 o 
 -10   7   4        0.25      -10.98     10.87 o 
  -9   7   4     1311.14     1298.35     57.53 o 
  -8   7   4     1664.37     1601.37     47.52 o 
  -7   7   4     1695.62     1653.47     46.73 o 
  -6   7   4      109.74       95.87     12.20 o 
  -5   7   4     1447.30     1450.92     39.81 o 
  -4   7   4     1372.03     1301.10     28.54 o 
  -3   7   4        2.75        3.36      4.57 o 
  -2   7   4     3891.46     3663.66     42.78 o 
  -1   7   4      279.21      353.62     15.27 o 
   0   7   4    15174.15    15300.12    101.39 o 
   1   7   4      859.71      964.19     21.47 o 
   2   7   4      500.87      516.65     23.56 o 
   3   7   4     1154.52     1071.73     26.06 o 
   4   7   4      204.48      200.29     14.08 o 
   5   7   4       37.03       51.23      9.18 o 
   6   7   4     1667.23     1797.05     49.21 o 
   7   7   4     4467.78     4585.26     81.91 o 
   8   7   4      767.40      647.98     36.98 o 
   9   7   4     3425.28     3460.25     76.31 o 
  10   7   4       33.73       35.52     16.88 o 
  11   7   4       15.97       22.26     14.85 o 
  12   7   4       37.12       18.20     17.24 o 
  13   7   4      839.55      736.62     56.06 o 
 -13   8   4       22.85       32.83     18.62 o 
 -12   8   4     1157.32     1197.58     68.22 o 
 -11   8   4      353.75      359.08     36.06 o 
 -10   8   4      139.44      140.60     22.57 o 
  -9   8   4     1275.30     1302.85     74.57 o 
  -8   8   4       77.32       44.25     12.46 o 
  -7   8   4     5018.09     4601.27     82.58 o 
  -6   8   4     2817.37     3009.29     63.50 o 
  -5   8   4      986.62      992.76     32.61 o 
  -4   8   4     1088.60     1015.81     27.77 o 
  -3   8   4     3930.73     3959.17     52.80 o 
  -2   8   4     3223.25     3062.80     41.38 o 
  -1   8   4     5121.38     5206.08     59.25 o 
   0   8   4      394.51      370.76     17.01 o 
   1   8   4     2106.96     2214.82     35.02 o 
   2   8   4      723.78      785.23     24.99 o 
   3   8   4        0.62        4.09      5.91 o 
   4   8   4     1726.01     1843.29     41.54 o 
   5   8   4       39.46       19.81      7.90 o 
   6   8   4      188.28      172.71     19.67 o 
   7   8   4      670.46      588.80     35.27 o 
   8   8   4      661.66      642.82     37.90 o 
   9   8   4     3260.25     3306.50     89.49 o 
  10   8   4       11.94       12.85     13.20 o 
  11   8   4      174.80      185.09     26.14 o 
  12   8   4      574.94      454.84     43.45 o 
 -12   9   4     1226.46     1244.96     70.27 o 
 -11   9   4     3497.56     3480.87     98.25 o 
 -10   9   4      389.25      374.86     36.63 o 
  -9   9   4     4738.27     4449.78    104.55 o 
  -8   9   4       35.57       27.71     14.08 o 
  -7   9   4      148.02      141.74     20.94 o 
  -6   9   4      284.29      304.05     27.10 o 
  -5   9   4      736.09      702.95     35.63 o 
  -4   9   4      338.30      411.50     23.96 o 
  -3   9   4      725.77      765.80     26.53 o 
  -2   9   4     1791.89     1612.07     35.04 o 
  -1   9   4      317.05      307.35     16.87 o 
   0   9   4     3596.27     3621.66     48.14 o 
   1   9   4       58.76       47.78      9.38 o 
   2   9   4      145.62      141.25     13.30 o 
   3   9   4      591.91      636.46     25.69 o 
   4   9   4     4324.49     4189.29    131.82 o 
   5   9   4      907.79      844.66     39.15 o 
   6   9   4     3980.93     3792.90    133.20 o 
   7   9   4     2498.50     2496.87     76.95 o 
   8   9   4       42.33       19.73     15.44 o 
   9   9   4      837.62      918.02     56.04 o 
  10   9   4      271.23      305.00     34.61 o 
  11   9   4       71.80      110.89     21.79 o 
  12   9   4       12.04       12.12     19.94 o 
 -12  10   4       35.16       35.17     21.61 o 
 -11  10   4      663.28      758.17     73.91 o 
 -10  10   4      158.19      189.44     29.19 o 
  -9  10   4     1066.29     1056.36     60.18 o 
  -8  10   4      276.18      314.74     33.13 o 
  -7  10   4      332.54      351.59     28.69 o 
  -6  10   4       54.62       56.44     15.43 o 
  -5  10   4     1175.78     1146.66     44.46 o 
  -4  10   4     1200.60     1077.06     42.02 o 
  -3  10   4      725.27      772.37     36.68 o 
  -2  10   4      656.76      681.82     27.25 o 
  -1  10   4        9.90        2.23     13.27 o 
   0  10   4      308.80      311.16     19.57 o 
   1  10   4      607.02      617.54     26.63 o 
   2  10   4     1786.37     1862.80     40.29 o 
   3  10   4      220.38      236.50     19.73 o 
   4  10   4      250.30      262.73     29.35 o 
   5  10   4        4.84        2.58      9.37 o 
   6  10   4      122.37      104.31     17.21 o 
   7  10   4        0.09      -19.21     19.39 o 
   8  10   4       11.47      -17.55     11.70 o 
   9  10   4       20.49       24.23     16.27 o 
  10  10   4       81.76       79.68     22.75 o 
  11  10   4      214.88      213.17     32.03 o 
 -11  11   4     5250.75     5363.85    145.67 o 
 -10  11   4      993.94      814.23     58.30 o 
  -9  11   4     1702.08     1598.03     74.26 o 
  -8  11   4      255.42      240.97     29.97 o 
  -7  11   4      508.67      521.33     42.83 o 
  -6  11   4      253.70      227.38     23.94 o 
  -5  11   4     2106.22     1989.89     56.84 o 
  -4  11   4     2258.76     2237.98     61.52 o 
  -3  11   4     1239.07     1273.20     45.19 o 
  -2  11   4     1880.12     1777.25     57.00 o 
  -1  11   4       98.70      109.53     14.16 o 
   0  11   4      110.94      130.26     15.86 o 
   1  11   4      370.99      344.03     22.03 o 
   2  11   4     1184.38     1231.77     39.08 o 
   3  11   4      960.47      893.35     69.87 o 
   4  11   4     5527.17     5582.59     95.93 o 
   5  11   4      633.81      640.38     47.93 o 
   6  11   4      906.65      890.56     63.75 o 
   7  11   4      348.74      348.92     37.79 o 
   8  11   4      113.22      103.96     23.83 o 
   9  11   4       75.74       72.02     23.25 o 
  10  11   4       21.90       25.05     29.32 o 
 -10  12   4     1093.06     1068.55     79.17 o 
  -9  12   4      525.64      503.18     47.05 o 
  -8  12   4      163.38      133.37     25.18 o 
  -7  12   4      717.20      712.79     51.65 o 
  -6  12   4        2.79       24.22     15.28 o 
  -5  12   4      345.48      419.48     32.74 o 
  -4  12   4      214.35      247.59     25.98 o 
  -3  12   4       92.38       83.97     17.67 o 
  -2  12   4      694.01      652.55     43.33 o 
  -1  12   4      165.78      166.43     26.87 o 
   0  12   4      754.08      731.52     35.21 o 
   1  12   4     1174.20     1240.21     46.87 o 
   2  12   4      326.62      380.80     29.80 o 
   3  12   4     1209.94     1239.32     72.90 o 
   4  12   4     2555.95     2535.38     66.65 o 
   5  12   4      310.47      297.25     47.79 o 
   6  12   4      537.75      512.94     43.12 o 
   7  12   4       21.70       10.92     14.96 o 
   8  12   4       36.93       30.32     18.46 o 
   9  12   4     2311.15     2263.37     84.56 o 
  -8  13   4      602.34      635.63     52.42 o 
  -7  13   4     1001.27      981.44     61.84 o 
  -6  13   4      993.37     1068.86     60.99 o 
  -5  13   4      232.08      237.12     30.26 o 
  -4  13   4       64.86       72.50     19.31 o 
  -3  13   4      182.35      241.76     28.97 o 
  -2  13   4      286.32      304.46     31.89 o 
  -1  13   4        2.21        4.18     12.63 o 
   0  13   4      582.74      710.55     53.95 o 
   1  13   4       58.10       18.20     28.41 o 
   2  13   4     1503.82     1483.15     59.20 o 
   3  13   4       60.98       46.51     14.76 o 
   4  13   4       41.57       31.85     15.74 o 
   5  13   4       41.15       39.21     18.66 o 
   6  13   4        2.39       21.90     16.52 o 
   7  13   4      370.52      398.82     42.88 o 
  -6  14   4     1184.75     1232.28     79.91 o 
  -5  14   4       23.14       29.50     20.60 o 
  -4  14   4        1.13       -1.55     17.74 o 
  -3  14   4        6.17       23.27     18.41 o 
  -2  14   4        0.15       15.43     15.15 o 
  -1  14   4      963.36      963.42     63.95 o 
   0  14   4       39.04       33.67     22.12 o 
   1  14   4      768.36      956.52     79.93 o 
   2  14   4        8.80       37.75     20.06 o 
   3  14   4        9.14        6.50     18.57 o 
   4  14   4        4.46        9.62     16.38 o 
   5  14   4        9.44       -2.65     16.96 o 
   6  14   4       22.40       -8.73     17.05 o 
  -4  15   4       94.35       59.85     32.08 o 
  -3  15   4        0.42      -22.25     14.84 o 
  -2  15   4        1.92        8.64     28.83 o 
  -1  15   4       88.60       58.39     80.99 o 
   0  15   4      890.81      943.79     83.09 o 
   1  15   4      461.03      581.22     65.01 o 
   2  15   4      298.20      322.01     80.17 o 
   3  15   4        2.26      -38.86     25.90 o 
 -15   1   5        2.47       26.12     23.45 o 
 -14   1   5       47.99       48.31     32.54 o 
 -13   1   5      496.86      544.94     41.86 o 
 -12   1   5     1565.99     1477.82     56.92 o 
 -11   1   5     3299.42     3459.72     62.66 o 
 -10   1   5      429.42      473.88     23.81 o 
  -9   1   5     2935.17     2760.55     41.97 o 
  -8   1   5     1886.03     2032.68     33.54 o 
  -7   1   5     5149.18     5394.84     64.88 o 
  -6   1   5     1842.27     2296.53     30.73 o 
  -5   1   5        2.99       30.24      4.95 o 
  -4   1   5      616.25      874.80     15.35 o 
  -3   1   5     8427.39     8690.38     53.29 o 
  -2   1   5     9033.97     9754.06     71.39 o 
  -1   1   5     9520.87    10089.56     55.54 o 
   0   1   5     3824.40     4379.36     31.04 o 
   1   1   5     2824.60     2901.73     23.97 o 
   2   1   5    16652.93    17572.44     98.49 o 
   3   1   5        3.11       -0.79      3.35 o 
   4   1   5     1080.60     1329.58     20.72 o 
   5   1   5    13241.35    13019.10     84.89 o 
   6   1   5     4046.43     3969.12     43.97 o 
   7   1   5    14755.48    15039.34    103.76 o 
   8   1   5      278.24      345.06     17.39 o 
   9   1   5     1086.06     1055.15     31.04 o 
  10   1   5     2378.69     2326.99     70.91 o 
  11   1   5      314.48      304.06     26.17 o 
  12   1   5       17.23        9.25     11.22 o 
  13   1   5      352.41      365.88     52.86 o 
  14   1   5     3146.86     3505.01    125.25 o 
 -15   2   5      138.17      143.50     37.28 o 
 -14   2   5     1684.30     1553.28     97.05 o 
 -13   2   5     2269.57     2235.69     62.07 o 
 -12   2   5     1940.37     2054.55     51.25 o 
 -11   2   5      626.87      672.66     32.57 o 
 -10   2   5       17.76       17.97      8.83 o 
  -9   2   5     6014.32     5857.69     74.33 o 
  -8   2   5      761.34      826.26     22.45 o 
  -7   2   5       15.64       22.00      5.61 o 
  -6   2   5     3494.83     3441.77     37.99 o 
  -5   2   5      344.13      368.54     11.76 o 
  -4   2   5      193.07      310.84     13.69 o 
  -3   2   5     4507.50     4315.89     49.57 o 
  -2   2   5    76872.84    78619.63    645.84 o 
  -1   2   5      887.77      854.26     13.20 o 
   0   2   5     1404.05     1546.27     18.13 o 
   1   2   5       30.49       22.19      3.78 o 
   2   2   5     9249.83     9728.33     66.73 o 
   3   2   5     2238.95     2532.54     30.15 o 
   4   2   5       92.26      131.88      7.51 o 
   5   2   5     4991.56     5258.05     47.38 o 
   6   2   5       15.05       80.32      7.87 o 
   7   2   5     6380.97     5941.91     58.85 o 
   8   2   5      133.26      157.13     13.70 o 
   9   2   5       28.64       17.60     10.52 o 
  10   2   5       98.21      108.05     13.68 o 
  11   2   5       26.57       25.29     10.87 o 
  12   2   5       41.23       24.42     14.12 o 
  13   2   5        0.93       -3.30     13.36 o 
  14   2   5      242.04      273.93     49.07 o 
 -15   3   5        9.75      -32.38     21.58 o 
 -14   3   5      201.23      225.62     43.34 o 
 -13   3   5      118.82      102.70     20.47 o 
 -12   3   5     1184.69     1188.28     43.70 o 
 -11   3   5     3734.03     3844.76     68.64 o 
 -10   3   5      109.51       99.56     14.61 o 
  -9   3   5      576.34      510.00     26.30 o 
  -8   3   5     3138.27     3131.66     47.22 o 
  -7   3   5     1255.83     1068.79     27.75 o 
  -6   3   5      260.37      195.21     11.64 o 
  -5   3   5    17310.53    18384.85    104.25 o 
  -4   3   5    17199.89    17634.24    107.77 o 
  -3   3   5    11841.00    12319.35     79.89 o 
  -2   3   5    43676.55    48936.46    217.71 o 
  -1   3   5        1.48       -4.80      3.20 o 
   0   3   5      709.44      513.18     11.59 o 
   1   3   5     2595.00     3050.74     33.08 o 
   2   3   5    39618.02    44792.82    369.18 o 
   3   3   5    20385.87    21713.46    125.02 o 
   4   3   5      560.63      389.22     11.04 o 
   5   3   5     1364.42     1465.07     23.07 o 
   6   3   5     4357.59     4373.64     45.69 o 
   7   3   5       60.05       39.64      8.79 o 
   8   3   5     7874.59     7786.18     91.70 o 
   9   3   5       17.85       15.20      8.18 o 
  10   3   5       43.12       56.94     11.32 o 
  11   3   5     6857.63     6987.27    109.30 o 
  12   3   5     1142.68     1144.63     58.12 o 
  13   3   5     1375.01     1442.10     66.62 o 
  14   3   5      250.54      258.53     58.02 o 
 -15   4   5       28.70       88.26     28.83 o 
 -14   4   5       73.18       70.47     19.50 o 
 -13   4   5      206.29      252.51     29.99 o 
 -12   4   5     2364.61     2283.10     61.51 o 
 -11   4   5      389.67      380.47     28.83 o 
 -10   4   5       89.61       94.51     15.87 o 
  -9   4   5      916.77      856.46     32.96 o 
  -8   4   5      815.05      733.31     29.21 o 
  -7   4   5       26.74       24.17      6.65 o 
  -6   4   5     3021.20     2560.15     38.11 o 
  -5   4   5      785.13     1056.95     22.52 o 
  -4   4   5       13.46       -2.14      4.56 o 
  -3   4   5    19220.08    20036.34    119.29 o 
  -2   4   5      510.82      541.45     12.57 o 
  -1   4   5     2053.76     2109.24     28.83 o 
   0   4   5     4469.60     4598.42     39.54 o 
   1   4   5      521.17      495.53     12.07 o 
   2   4   5     1065.79     1051.51     20.30 o 
   3   4   5    11241.70    11704.17     83.34 o 
   4   4   5      649.85      571.30     16.90 o 
   5   4   5       17.34       37.58      6.27 o 
   6   4   5      582.48      652.33     30.15 o 
   7   4   5     5512.31     5361.67     92.11 o 
   8   4   5      734.83      688.48     30.34 o 
   9   4   5     1106.60     1097.56     36.98 o 
  10   4   5     6323.18     6574.92    104.14 o 
  11   4   5     5837.29     5790.81    101.68 o 
  12   4   5       12.49       20.18     16.12 o 
  13   4   5      281.15      321.95     43.50 o 
  14   4   5     1308.64     1309.02     80.09 o 
 -14   5   5        8.55        7.74     16.30 o 
 -13   5   5      125.47      113.96     22.24 o 
 -12   5   5        0.63       16.57     17.25 o 
 -11   5   5     2134.98     2029.59     57.52 o 
 -10   5   5     1179.59     1095.31     42.62 o 
  -9   5   5      512.73      565.41     28.95 o 
  -8   5   5       50.91       58.69     10.35 o 
  -7   5   5     2789.30     2547.49     47.80 o 
  -6   5   5     5965.03     6053.18     63.73 o 
  -5   5   5      356.62      423.97     17.28 o 
  -4   5   5      958.50      733.03     19.26 o 
  -3   5   5      521.78      495.49     12.99 o 
  -2   5   5     1024.68     1069.07     19.04 o 
  -1   5   5     1773.61     1715.64     24.79 o 
   0   5   5      329.81      469.65     15.37 o 
   1   5   5      294.56      302.83     11.48 o 
   2   5   5        8.25        4.52      4.63 o 
   3   5   5     2033.60     1852.38     30.23 o 
   4   5   5      242.50      143.99     10.77 o 
   5   5   5     3541.07     3587.02     46.17 o 
   6   5   5     1538.87     1496.42     36.57 o 
   7   5   5      166.84      214.13     17.53 o 
   8   5   5     1346.08     1279.86     38.71 o 
   9   5   5     4860.01     4755.63     85.99 o 
  10   5   5      834.87      810.24     42.74 o 
  11   5   5     7321.05     7487.71    119.49 o 
  12   5   5      854.28      972.48     63.55 o 
  13   5   5      530.60      578.01     64.57 o 
  14   5   5      454.65      562.81     56.29 o 
 -14   6   5       30.51       32.66     17.27 o 
 -13   6   5     1721.61     1797.11     71.27 o 
 -12   6   5      167.38      183.98     27.37 o 
 -11   6   5      148.30      212.80     26.85 o 
 -10   6   5       32.59       53.71     13.13 o 
  -9   6   5     3248.83     3252.57     69.00 o 
  -8   6   5      752.40      828.18     33.01 o 
  -7   6   5     1656.81     1632.25     44.20 o 
  -6   6   5      851.55      826.23     29.41 o 
  -5   6   5     1591.18     1611.62     30.96 o 
  -4   6   5      270.86      227.03     13.61 o 
  -3   6   5     4699.76     4448.23     49.54 o 
  -2   6   5     2505.53     2502.21     32.54 o 
  -1   6   5     7031.19     6951.92     58.48 o 
   0   6   5      613.83      539.25     16.58 o 
   1   6   5     6730.96     6376.77     56.46 o 
   2   6   5      710.45      798.61     17.61 o 
   3   6   5     1695.99     1647.91     40.29 o 
   4   6   5      701.55      782.02     22.89 o 
   5   6   5     2719.00     2662.45     48.38 o 
   6   6   5     2216.37     2118.27     45.01 o 
   7   6   5      252.52      244.76     19.50 o 
   8   6   5     2346.41     2295.17     58.08 o 
   9   6   5      561.25      576.98     36.09 o 
  10   6   5     5549.81     5543.57    100.97 o 
  11   6   5     1160.35     1077.35     59.08 o 
  12   6   5      614.83      577.48     79.59 o 
  13   6   5      153.10      195.43     33.27 o 
 -14   7   5        1.25       -4.56     17.41 o 
 -13   7   5      366.98      343.27     36.55 o 
 -12   7   5       96.92       84.89     21.10 o 
 -11   7   5       12.63        9.25     14.74 o 
 -10   7   5      256.45      198.19     25.26 o 
  -9   7   5     1119.67     1109.99     45.17 o 
  -8   7   5      106.52       92.47     16.16 o 
  -7   7   5      535.53      582.84     28.30 o 
  -6   7   5        0.91        6.05      7.38 o 
  -5   7   5       60.95       96.62     12.04 o 
  -4   7   5        0.88        4.97      5.24 o 
  -3   7   5     1011.32     1067.56     22.38 o 
  -2   7   5     4091.18     3915.72     66.99 o 
  -1   7   5      939.98      832.25     20.39 o 
   0   7   5    13149.10    14119.38     96.64 o 
   1   7   5     2277.84     2104.47     33.98 o 
   2   7   5     1466.85     1288.60     31.38 o 
   3   7   5     1557.35     1581.80     32.02 o 
   4   7   5      620.04      516.14     24.82 o 
   5   7   5       15.54       18.69      7.38 o 
   6   7   5      842.91      777.56     30.91 o 
   7   7   5       77.09      103.74     16.64 o 
   8   7   5     2264.04     2397.15     61.61 o 
   9   7   5      113.50       96.04     17.07 o 
  10   7   5      101.81      120.96     18.78 o 
  11   7   5      276.23      249.27     30.89 o 
  12   7   5      945.52      888.43     58.68 o 
  13   7   5     1123.15     1263.88     70.90 o 
 -13   8   5       98.03       95.18     32.09 o 
 -12   8   5      303.71      328.07     37.17 o 
 -11   8   5      176.14      153.88     25.36 o 
 -10   8   5       29.94       34.51     15.09 o 
  -9   8   5        5.49       21.54     16.90 o 
  -8   8   5     3927.09     4029.36     80.07 o 
  -7   8   5     1478.63     1399.79     44.81 o 
  -6   8   5      603.11      598.24     33.20 o 
  -5   8   5      270.85      264.55     19.18 o 
  -4   8   5     1079.03     1079.84     31.99 o 
  -3   8   5     3291.73     2999.13     45.97 o 
  -2   8   5     1945.26     1806.11     31.54 o 
  -1   8   5     5376.75     5549.61     57.86 o 
   0   8   5      777.32      760.66     21.94 o 
   1   8   5     3285.55     3143.44     50.74 o 
   2   8   5      287.02      302.59     17.63 o 
   3   8   5      116.45      101.81     10.76 o 
   4   8   5      539.05      537.03     26.51 o 
   5   8   5      420.19      493.54     26.30 o 
   6   8   5     5894.06     5964.73     95.33 o 
   7   8   5       35.67       53.12     13.47 o 
   8   8   5     2995.18     2994.11     78.69 o 
   9   8   5     1121.17     1032.29     49.50 o 
  10   8   5        8.32       -3.84     13.94 o 
  11   8   5        7.19       -8.16     13.29 o 
  12   8   5       65.58       44.88     24.12 o 
 -12   9   5       27.36       11.85     40.86 o 
 -11   9   5       93.71      115.08     23.18 o 
 -10   9   5      336.11      331.12     35.21 o 
  -9   9   5       70.27       39.87     16.08 o 
  -8   9   5       31.26       -0.15      8.92 o 
  -7   9   5       14.09       23.84     12.42 o 
  -6   9   5     1857.50     1779.41     52.49 o 
  -5   9   5      882.86      868.53     38.81 o 
  -4   9   5      103.51       94.13     12.79 o 
  -3   9   5     2111.17     2001.39     43.90 o 
  -2   9   5       63.35       83.72     11.49 o 
  -1   9   5     3723.57     3784.36     49.52 o 
   0   9   5       99.03      134.74     12.93 o 
   1   9   5        5.62       12.87      7.75 o 
   2   9   5       73.54       74.04      9.97 o 
   3   9   5     1580.06     1389.53     43.89 o 
   4   9   5     1151.53     1064.14     34.88 o 
   5   9   5     1103.65      992.25     42.59 o 
   6   9   5       11.74       17.94     13.34 o 
   7   9   5        0.99       13.09     10.51 o 
   8   9   5     4894.68     4972.54    111.75 o 
   9   9   5      482.67      414.01     40.03 o 
  10   9   5      639.36      586.55     47.78 o 
  11   9   5       68.33       40.74     28.33 o 
  12   9   5     1330.78     1404.64    106.68 o 
 -12  10   5     5183.06     5107.09    129.21 o 
 -11  10   5        8.39       26.79     16.97 o 
 -10  10   5     5243.11     4925.82    117.84 o 
  -9  10   5        7.16        4.20     13.28 o 
  -8  10   5        7.50       27.64     13.59 o 
  -7  10   5      100.92      110.15     17.36 o 
  -6  10   5      222.90      225.53     23.59 o 
  -5  10   5      908.41      946.76     42.78 o 
  -4  10   5     2035.28     2098.75     54.31 o 
  -3  10   5     2139.76     2108.11     47.48 o 
  -2  10   5      327.88      342.77     24.25 o 
  -1  10   5      627.27      610.72     28.86 o 
   0  10   5      270.89      325.40     20.30 o 
   1  10   5      746.56      720.51     30.74 o 
   2  10   5      130.25      114.62     12.73 o 
   3  10   5     2702.62     2620.72     53.88 o 
   4  10   5    11695.41    11840.59    141.20 o 
   5  10   5     4371.48     4161.79     81.11 o 
   6  10   5     4558.37     4469.89     87.25 o 
   7  10   5      287.58      276.76     26.89 o 
   8  10   5       48.10       28.20     16.77 o 
   9  10   5       19.95       24.70     14.92 o 
  10  10   5      267.97      241.28     31.96 o 
  11  10   5       92.24       48.87     22.28 o 
 -11  11   5      176.43      159.32     30.95 o 
 -10  11   5      384.43      423.55     42.73 o 
  -9  11   5      146.24      166.47     27.22 o 
  -8  11   5       98.41      116.96     30.11 o 
  -7  11   5       33.34       43.50     14.41 o 
  -6  11   5       13.79        1.30     10.71 o 
  -5  11   5      115.87       81.86     15.94 o 
  -4  11   5      395.75      373.79     29.34 o 
  -3  11   5      412.46      375.35     28.67 o 
  -2  11   5      221.64      222.30     21.52 o 
  -1  11   5      497.64      526.45     36.50 o 
   0  11   5        0.93       10.23      8.96 o 
   1  11   5      308.81      366.73     22.60 o 
   2  11   5       12.04       20.21     11.57 o 
   3  11   5     1031.23     1035.13     44.58 o 
   4  11   5      112.82      103.02     17.55 o 
   5  11   5     1142.93     1185.26     48.85 o 
   6  11   5      239.01      244.78     26.69 o 
   7  11   5        8.72       36.96     16.34 o 
   8  11   5      231.43      185.78     28.20 o 
   9  11   5        0.13        1.79     17.42 o 
  10  11   5      287.17      276.53     35.58 o 
 -10  12   5     1392.46     1519.86     91.25 o 
  -9  12   5       33.59       16.72     16.42 o 
  -8  12   5      215.04      252.46     33.71 o 
  -7  12   5      275.73      231.33     30.68 o 
  -6  12   5       82.38      110.80     22.72 o 
  -5  12   5     1746.65     1738.14     61.83 o 
  -4  12   5      540.17      527.26     35.36 o 
  -3  12   5     1925.22     2079.18     80.38 o 
  -2  12   5       16.49       24.55     15.92 o 
  -1  12   5       59.60       70.13     15.74 o 
   0  12   5      128.18      128.13     28.36 o 
   1  12   5     1955.10     2061.45     56.13 o 
   2  12   5        2.72        5.55     12.98 o 
   3  12   5     4553.37     4518.09     87.89 o 
   4  12   5     3373.05     3469.92     78.86 o 
   5  12   5      591.21      703.04     43.00 o 
   6  12   5      303.63      302.44     33.26 o 
   7  12   5       61.21       79.12     21.82 o 
   8  12   5        7.77       19.37     16.74 o 
   9  12   5      297.38      272.31     37.13 o 
  -8  13   5      135.39      110.88     26.54 o 
  -7  13   5      396.00      405.17     49.88 o 
  -6  13   5      225.30      251.24     31.73 o 
  -5  13   5      697.91      702.78     50.36 o 
  -4  13   5      122.34      133.01     51.45 o 
  -3  13   5      284.20      294.77     32.16 o 
  -2  13   5       27.60       33.29     14.91 o 
  -1  13   5      167.74      185.08     25.21 o 
   0  13   5      560.35      555.08     52.87 o 
   1  13   5      108.67      108.82     31.19 o 
   2  13   5      106.35      117.74     21.52 o 
   3  13   5      131.15      149.92     21.40 o 
   4  13   5       43.43       59.87     15.94 o 
   5  13   5      680.50      789.52     61.03 o 
   6  13   5       72.04       61.77     20.08 o 
   7  13   5      165.79      185.58     30.09 o 
  -6  14   5        1.73        5.71     19.91 o 
  -5  14   5      102.56      122.48     36.77 o 
  -4  14   5      168.00      211.25     30.12 o 
  -3  14   5      204.92      197.46     28.01 o 
  -2  14   5       21.51       27.95     16.22 o 
  -1  14   5     1899.78     2006.45     80.63 o 
   0  14   5        0.08       -7.71     18.90 o 
   1  14   5     1888.98     1672.80    132.80 o 
   2  14   5        4.09       13.95     19.75 o 
   3  14   5      132.44      205.12     30.96 o 
   4  14   5       32.64       19.06     20.35 o 
   5  14   5       52.05       68.67     22.21 o 
  -3  15   5        5.45        2.06     16.81 o 
  -2  15   5      417.09      421.45     58.70 o 
  -1  15   5       44.87       25.43     24.83 o 
   0  15   5     2896.71     2994.05    164.08 o 
   1  15   5      798.49      831.06     79.21 o 
   2  15   5       49.66       90.31     41.57 o 
 -15   0   6      584.64      637.16     69.11 o 
 -14   0   6     1542.11     1661.55     94.31 o 
 -13   0   6      112.89      180.12     37.68 o 
 -12   0   6      488.87      698.57     63.01 o 
 -11   0   6       91.59       80.74     17.27 o 
 -10   0   6      690.37      644.67     43.20 o 
  -9   0   6       97.20      133.07     16.27 o 
  -8   0   6     9303.93     9555.04    136.98 o 
  -7   0   6    25016.36    25359.39    203.50 o 
  -6   0   6    13344.52    12761.37    120.07 o 
  -5   0   6     1140.05     1073.03     26.96 o 
  -4   0   6     6103.56     5511.49     61.07 o 
  -3   0   6     1149.65      841.24     20.17 o 
  -2   0   6     2575.70     3298.36     44.24 o 
  -1   0   6      117.12      254.63     17.51 o 
   0   0   6       88.10       53.17      6.81 o 
   1   0   6    26970.85    28197.68    235.98 o 
   2   0   6      253.79      251.98     14.63 o 
   3   0   6     8811.41     9431.86    108.31 o 
   4   0   6     3940.95     4181.38    119.63 o 
   5   0   6       35.35       94.74     11.67 o 
   6   0   6    24274.64    24762.09    199.94 o 
   7   0   6      397.53      423.38     25.14 o 
   8   0   6     1499.48     1521.80     43.41 o 
   9   0   6     4816.96     4393.34     96.48 o 
  10   0   6     3182.83     3198.80    124.72 o 
  11   0   6     2684.09     2782.89    105.10 o 
  12   0   6       85.07      160.83     31.96 o 
  13   0   6     1132.77     1158.11    116.98 o 
  14   0   6        4.04       62.97     34.30 o 
 -15   1   6       17.75       68.77     29.43 o 
 -14   1   6     1085.31     1092.06     58.49 o 
 -13   1   6        8.56       -1.43     13.75 o 
 -12   1   6      135.21      220.69     25.72 o 
 -11   1   6      515.20      519.83     28.82 o 
 -10   1   6     2035.18     1911.97     44.42 o 
  -9   1   6     1128.42     1165.27     28.80 o 
  -8   1   6      380.04      384.97     16.91 o 
  -7   1   6      219.29      274.76     13.56 o 
  -6   1   6     6553.94     6497.47     55.20 o 
  -5   1   6      523.33      639.46     16.92 o 
  -4   1   6      312.72      326.83     10.28 o 
  -3   1   6     9916.39    10771.60     75.90 o 
  -2   1   6      108.14      124.04      6.09 o 
  -1   1   6     2069.43     2090.24     22.41 o 
   0   1   6     2856.21     2722.87     25.63 o 
   1   1   6    14193.43    14736.65     77.71 o 
   2   1   6     5783.69     6422.12     43.79 o 
   3   1   6     7400.63     8157.13     59.17 o 
   4   1   6     1380.80     1262.52     21.35 o 
   5   1   6        2.46       -0.96      4.83 o 
   6   1   6      897.90      747.16     19.50 o 
   7   1   6     3946.62     4131.73     48.66 o 
   8   1   6        0.10        3.47      6.53 o 
   9   1   6      198.59      225.48     16.99 o 
  10   1   6       23.49       19.65     10.07 o 
  11   1   6       25.53       27.85     11.58 o 
  12   1   6       98.10      135.31     33.22 o 
  13   1   6      227.06      229.01     31.82 o 
  14   1   6       48.62       43.81     22.76 o 
 -15   2   6        2.84      -32.64     21.76 o 
 -14   2   6      178.43      213.26     41.20 o 
 -13   2   6      282.59      258.51     29.65 o 
 -12   2   6     1181.43     1259.40     42.34 o 
 -11   2   6       94.01       81.94     12.99 o 
 -10   2   6     1541.46     1464.74     39.32 o 
  -9   2   6      608.41      619.20     27.87 o 
  -8   2   6     1943.69     1887.96     31.95 o 
  -7   2   6     5551.28     5611.35     56.50 o 
  -6   2   6     4740.40     4378.70     43.27 o 
  -5   2   6     5857.45     5878.47     47.24 o 
  -4   2   6      527.07      499.37     12.89 o 
  -3   2   6    33707.86    37328.45    192.81 o 
  -2   2   6     5073.91     5360.11     43.57 o 
  -1   2   6     1452.95     1641.85     21.60 o 
   0   2   6    14462.40    14518.32     78.04 o 
   1   2   6     1028.22      814.32     13.43 o 
   2   2   6      315.16      348.52     11.39 o 
   3   2   6    25708.41    26969.45    177.98 o 
   4   2   6     8206.40     8336.32     58.37 o 
   5   2   6     3569.44     3769.96     39.04 o 
   6   2   6    12266.92    12287.82     86.41 o 
   7   2   6     4116.86     4098.01     83.45 o 
   8   2   6      741.80      744.07     30.15 o 
   9   2   6       37.75       36.09      9.92 o 
  10   2   6       38.19       23.37      9.22 o 
  11   2   6      723.74      706.62     38.63 o 
  12   2   6     1970.87     2034.89     60.14 o 
  13   2   6     1047.04     1130.35     70.37 o 
  14   2   6      194.84      204.41     34.09 o 
 -15   3   6      197.12      301.93     84.21 o 
 -14   3   6     2147.85     2203.77    107.95 o 
 -13   3   6     1285.78     1317.56     53.11 o 
 -12   3   6     1224.83     1279.58     44.30 o 
 -11   3   6     2048.84     2100.60     50.50 o 
 -10   3   6       89.10       91.21     14.40 o 
  -9   3   6      649.51      659.30     29.17 o 
  -8   3   6      220.91      215.69     17.02 o 
  -7   3   6       93.85      111.62     10.95 o 
  -6   3   6      544.62      479.71     13.55 o 
  -5   3   6      180.78      247.15     11.56 o 
  -4   3   6     1894.07     2003.85     34.26 o 
  -3   3   6    18685.98    19415.88    147.75 o 
  -2   3   6      717.53      753.85     13.02 o 
  -1   3   6    14211.82    15116.80     83.85 o 
   0   3   6     2918.94     3011.16     29.41 o 
   1   3   6    21559.88    22386.22    113.23 o 
   2   3   6     2833.81     2985.65     39.95 o 
   3   3   6    11058.19    12222.37     97.06 o 
   4   3   6     3423.53     3357.42     39.22 o 
   5   3   6       75.21       33.71      7.70 o 
   6   3   6     2958.64     2743.58     56.46 o 
   7   3   6     3741.26     3882.51     60.35 o 
   8   3   6     5093.87     4879.01     71.42 o 
   9   3   6      859.56      847.54     34.40 o 
  10   3   6     2004.31     1999.51     49.50 o 
  11   3   6      201.29      239.49     35.42 o 
  12   3   6     2100.87     2037.31     68.94 o 
  13   3   6      602.32      680.76     49.37 o 
  14   3   6       13.93      -18.95     21.44 o 
 -15   4   6      165.87      142.93     39.15 o 
 -14   4   6      244.96      303.14     32.92 o 
 -13   4   6      156.63      185.10     25.15 o 
 -12   4   6     1620.38     1609.11     63.12 o 
 -11   4   6        1.38        3.03      8.28 o 
 -10   4   6     1772.23     1539.82     41.86 o 
  -9   4   6      142.70      123.41     13.95 o 
  -8   4   6      239.31      183.02     16.55 o 
  -7   4   6     4051.73     4211.67     90.48 o 
  -6   4   6        6.86       21.70      6.04 o 
  -5   4   6    13117.30    12331.74    118.93 o 
  -4   4   6      451.42      431.43     13.75 o 
  -3   4   6     6421.44     6948.12     57.31 o 
  -2   4   6    13832.47    15141.14     87.22 o 
  -1   4   6     3107.76     3087.46     35.77 o 
   0   4   6     2235.70     2613.50     35.62 o 
   1   4   6     2014.90     2306.88     26.31 o 
   2   4   6    12468.43    12938.17    100.43 o 
   3   4   6     6104.46     5510.83     50.97 o 
   4   4   6      119.48      121.72      8.39 o 
   5   4   6       35.60       47.84      9.13 o 
   6   4   6     2058.47     2261.73     67.93 o 
   7   4   6      755.55      658.98     28.64 o 
   8   4   6      404.15      392.02     24.39 o 
   9   4   6     2845.94     2745.93     65.47 o 
  10   4   6     7008.06     7248.46     99.59 o 
  11   4   6     2356.95     2417.86     65.26 o 
  12   4   6     3148.41     3238.81     89.32 o 
  13   4   6       23.78       26.17     17.61 o 
  14   4   6      591.59      593.04     57.82 o 
 -14   5   6      905.89      996.03     59.82 o 
 -13   5   6      227.68      178.16     25.65 o 
 -12   5   6      648.51      607.24     43.64 o 
 -11   5   6      643.24      650.19     38.44 o 
 -10   5   6     3430.13     3373.67     63.88 o 
  -9   5   6       60.75       61.11     11.09 o 
  -8   5   6      841.78      746.88     30.87 o 
  -7   5   6       33.60       57.13      9.72 o 
  -6   5   6        4.39       12.65      6.81 o 
  -5   5   6     1891.50     1711.15     29.48 o 
  -4   5   6     2967.12     2756.58     36.54 o 
  -3   5   6     4965.00     5503.53     45.50 o 
  -2   5   6     6658.86     6654.82     52.99 o 
  -1   5   6     6344.30     6028.75     50.61 o 
   0   5   6    17070.41    16802.80     99.67 o 
   1   5   6     1126.21     1328.15     21.48 o 
   2   5   6    11996.93    13065.05     93.26 o 
   3   5   6       33.24       60.06      7.28 o 
   4   5   6      266.14      279.58     13.60 o 
   5   5   6       82.16      111.21     13.44 o 
   6   5   6     2433.00     2317.06     55.25 o 
   7   5   6      963.07      987.19     33.95 o 
   8   5   6        0.14        3.38      7.60 o 
   9   5   6     5047.49     4947.72    116.99 o 
  10   5   6     4164.10     4162.15     84.50 o 
  11   5   6     1991.67     2032.27     61.63 o 
  12   5   6     2275.83     2208.79     75.40 o 
  13   5   6      563.22      651.30     58.48 o 
 -14   6   6      323.90      313.58     45.59 o 
 -13   6   6      150.09      176.05     26.82 o 
 -12   6   6      121.18       82.34     28.92 o 
 -11   6   6       73.70       96.88     17.62 o 
 -10   6   6     2435.93     2327.98     61.19 o 
  -9   6   6      182.82      179.08     20.36 o 
  -8   6   6     1145.93     1090.46     46.44 o 
  -7   6   6     2718.36     2775.27     52.55 o 
  -6   6   6     3975.83     3837.28     59.87 o 
  -5   6   6       52.31       30.18      7.99 o 
  -4   6   6     1022.11     1085.71     24.41 o 
  -3   6   6      131.99      106.71      7.99 o 
  -2   6   6     1830.23     1791.87     27.36 o 
  -1   6   6     5964.96     5985.25     53.83 o 
   0   6   6     2497.87     2325.53     31.88 o 
   1   6   6      682.97      727.66     19.28 o 
   2   6   6     4376.13     4151.07     40.74 o 
   3   6   6      559.99      541.24     19.49 o 
   4   6   6      126.34      180.41     15.47 o 
   5   6   6     4955.32     4725.51     72.92 o 
   6   6   6     1244.05     1167.39     34.33 o 
   7   6   6     2419.97     2287.30     57.97 o 
   8   6   6     1956.16     1897.83     47.54 o 
   9   6   6       16.69       12.18     12.39 o 
  10   6   6     1062.57     1086.42     55.58 o 
  11   6   6      851.86      919.98     49.29 o 
  12   6   6        0.53       15.87     15.27 o 
  13   6   6      185.20      227.44     41.59 o 
 -14   7   6      777.52      878.17     59.40 o 
 -13   7   6       38.74        6.03     18.45 o 
 -12   7   6      109.72      168.58     25.68 o 
 -11   7   6      689.51      790.54     51.38 o 
 -10   7   6        0.75        4.19     10.09 o 
  -9   7   6     1781.58     1770.20     52.50 o 
  -8   7   6      178.33      159.11     19.10 o 
  -7   7   6     1152.33     1152.38     35.84 o 
  -6   7   6       47.28       48.16     10.00 o 
  -5   7   6      970.12     1040.79     31.28 o 
  -4   7   6      294.02      270.93     18.33 o 
  -3   7   6     1270.10     1330.92     30.63 o 
  -2   7   6     3943.48     4090.07     46.00 o 
  -1   7   6      788.42      642.12     18.92 o 
   0   7   6    26242.04    26496.71    149.82 o 
   1   7   6     3537.77     3578.76     42.23 o 
   2   7   6     2516.26     2537.04     40.40 o 
   3   7   6      792.97      822.38     26.26 o 
   4   7   6      588.03      485.71     33.67 o 
   5   7   6      517.65      517.44     26.29 o 
   6   7   6       11.49       11.60      8.58 o 
   7   7   6     3156.19     3201.87     60.74 o 
   8   7   6     1348.81     1249.44     48.51 o 
   9   7   6      408.61      400.53     31.54 o 
  10   7   6      531.25      518.94     37.25 o 
  11   7   6      204.16      180.27     27.80 o 
  12   7   6       50.12       13.23     15.45 o 
  13   7   6      561.71      604.37     61.19 o 
 -13   8   6       33.17       10.79     17.36 o 
 -12   8   6       46.50       36.91     17.35 o 
 -11   8   6      206.32      240.90     29.94 o 
 -10   8   6       10.28        7.14     14.81 o 
  -9   8   6      531.11      495.40     33.75 o 
  -8   8   6       37.31       31.51     12.19 o 
  -7   8   6     1895.15     1742.90     50.45 o 
  -6   8   6      189.82      142.33     15.66 o 
  -5   8   6       79.05       32.47      9.27 o 
  -4   8   6     1204.59     1196.07     33.69 o 
  -3   8   6      636.14      568.31     23.64 o 
  -2   8   6      218.19      250.57     18.99 o 
  -1   8   6      473.15      490.72     19.01 o 
   0   8   6       34.74       47.58      8.13 o 
   1   8   6      116.55      114.59     11.39 o 
   2   8   6      176.71      153.50     13.01 o 
   3   8   6     7441.64     6913.85     83.37 o 
   4   8   6        6.22       -3.04      6.50 o 
   5   8   6        0.10        3.90     11.61 o 
   6   8   6      874.40      918.51     38.17 o 
   7   8   6      857.09      853.58     52.13 o 
   8   8   6     1739.36     1799.30     56.07 o 
   9   8   6     1374.44     1456.05     56.07 o 
  10   8   6      239.62      248.68     30.98 o 
  11   8   6      104.16       95.25     22.71 o 
  12   8   6     4114.68     4221.70    114.03 o 
 -12   9   6       57.53       -3.06     15.98 o 
 -11   9   6     1068.77     1038.00     61.63 o 
 -10   9   6      399.31      410.91     38.50 o 
  -9   9   6       66.26       68.37     15.41 o 
  -8   9   6        2.81      -15.69     10.67 o 
  -7   9   6      454.88      474.54     32.62 o 
  -6   9   6     2316.05     2155.19     56.21 o 
  -5   9   6     1137.13     1037.13     36.76 o 
  -4   9   6     2873.36     2689.80     53.24 o 
  -3   9   6        4.72        5.48      8.19 o 
  -2   9   6      460.19      441.06     21.66 o 
  -1   9   6      389.75      431.12     19.38 o 
   0   9   6        4.26       22.65      7.83 o 
   1   9   6     1231.01     1173.22     30.43 o 
   2   9   6       82.30       83.06     10.54 o 
   3   9   6     2144.36     2122.56     50.85 o 
   4   9   6     1120.68     1011.44     35.77 o 
   5   9   6     9397.02     9290.32    123.07 o 
   6   9   6        0.06        8.42     15.11 o 
   7   9   6     2983.92     2951.53     71.23 o 
   8   9   6        5.32        3.40     11.42 o 
   9   9   6      182.04      230.49     30.06 o 
  10   9   6      327.55      333.64     37.20 o 
  11   9   6       48.78       51.72     21.45 o 
 -12  10   6      261.63      229.13     35.35 o 
 -11  10   6      233.48      256.71     36.38 o 
 -10  10   6        0.05        1.00     14.15 o 
  -9  10   6      110.48      142.12     23.47 o 
  -8  10   6       42.37       53.60     13.97 o 
  -7  10   6      305.22      265.93     25.76 o 
  -6  10   6      955.00      850.30     42.54 o 
  -5  10   6      686.07      650.85     37.32 o 
  -4  10   6     1410.75     1192.87     43.70 o 
  -3  10   6      116.64      131.33     14.93 o 
  -2  10   6     2285.44     2171.48     47.67 o 
  -1  10   6      113.07      108.74     16.27 o 
   0  10   6        1.56       -0.23      6.82 o 
   1  10   6       17.28       34.72      8.61 o 
   2  10   6      100.87      106.93     13.44 o 
   3  10   6     2721.74     2682.40     54.68 o 
   4  10   6      300.97      310.53     26.45 o 
   5  10   6       62.50       62.23     14.29 o 
   6  10   6      175.97      172.63     23.60 o 
   7  10   6        9.80        9.21     12.54 o 
   8  10   6       29.03       21.75     19.95 o 
   9  10   6      539.30      523.71     45.55 o 
  10  10   6      516.40      515.57     46.61 o 
  11  10   6      136.58      133.55     28.50 o 
 -11  11   6     4194.26     4096.60    116.08 o 
 -10  11   6      390.76      426.88     42.89 o 
  -9  11   6      447.83      442.38     41.70 o 
  -8  11   6      128.22       80.55     19.26 o 
  -7  11   6       38.21       26.21     14.01 o 
  -6  11   6     1576.19     1450.58     54.07 o 
  -5  11   6      682.44      669.92     39.09 o 
  -4  11   6     7909.94     8164.37    117.90 o 
  -3  11   6        6.87        7.16     13.83 o 
  -2  11   6      426.85      455.07     30.89 o 
  -1  11   6      107.54       95.46     15.39 o 
   0  11   6     1885.64     1779.08     45.21 o 
   1  11   6      728.39      688.46     32.38 o 
   2  11   6      707.88      688.51     33.03 o 
   3  11   6     7278.95     7108.00    127.13 o 
   4  11   6     1505.13     1531.62     52.28 o 
   5  11   6    13602.87    13643.60    163.41 o 
   6  11   6      889.71      820.51     50.46 o 
   7  11   6      492.21      496.23     43.53 o 
   8  11   6      382.12      389.73     50.10 o 
   9  11   6      166.70      146.36     28.63 o 
  10  11   6      222.01      225.46     35.60 o 
  -9  12   6       75.73       66.36     22.28 o 
  -8  12   6        2.13        0.45     16.27 o 
  -7  12   6       42.53       40.97     16.89 o 
  -6  12   6      520.12      455.80     36.03 o 
  -5  12   6       86.46      112.62     18.59 o 
  -4  12   6      281.26      262.86     39.72 o 
  -3  12   6      156.85      162.11     23.10 o 
  -2  12   6       41.36       49.97     15.24 o 
  -1  12   6       22.53        8.28      9.78 o 
   0  12   6        4.97        2.31      9.70 o 
   1  12   6       22.90       27.68     11.22 o 
   2  12   6      793.40      796.51     47.59 o 
   3  12   6      739.18      662.57     46.73 o 
   4  12   6     2261.69     2180.96     72.09 o 
   5  12   6     2205.21     2350.56     69.92 o 
   6  12   6        0.81       20.49     16.41 o 
   7  12   6     1520.14     1515.37     84.96 o 
   8  12   6      340.88      373.85     41.07 o 
  -8  13   6      569.18      590.75     50.34 o 
  -7  13   6      231.45      304.01     34.25 o 
  -6  13   6      375.09      493.58     50.76 o 
  -5  13   6       49.05       38.69     17.83 o 
  -4  13   6      406.54      409.11     38.16 o 
  -3  13   6        0.10        4.79     13.21 o 
  -2  13   6      826.15      891.43     52.29 o 
  -1  13   6       53.34       57.54     16.72 o 
   0  13   6     2795.23     2748.62     90.83 o 
   1  13   6      539.64      619.05     67.99 o 
   2  13   6     2688.07     2882.25     80.54 o 
   3  13   6        7.21       44.76     15.26 o 
   4  13   6     1780.50     1857.58     85.89 o 
   5  13   6       45.00       80.47     32.28 o 
   6  13   6       51.15       76.75     21.21 o 
   7  13   6      141.60      199.49     32.81 o 
  -6  14   6      411.59      457.36     57.15 o 
  -5  14   6       26.69       33.21     18.39 o 
  -4  14   6       67.45       38.41     27.46 o 
  -3  14   6      341.00      341.03     35.48 o 
  -2  14   6      171.45      224.07     46.34 o 
  -1  14   6     1924.09     2045.08     82.64 o 
   0  14   6      902.77      932.56     79.53 o 
   1  14   6      924.35      786.43    102.90 o 
   2  14   6       48.63       51.14     22.19 o 
   3  14   6       95.94      134.60     22.11 o 
   4  14   6      121.17      189.94     34.04 o 
   5  14   6      207.14      215.53     36.14 o 
  -3  15   6      358.46      390.06     39.76 o 
  -2  15   6      378.91      402.72     56.29 o 
  -1  15   6      211.22      258.30     79.76 o 
   0  15   6     2371.65     2518.86    118.09 o 
   1  15   6      386.66      547.31     92.30 o 
   2  15   6      227.01      309.75     51.09 o 
 -15   1   7     1837.18     2097.09     89.90 o 
 -14   1   7        5.73        7.24     14.71 o 
 -13   1   7     1272.38     1225.06     78.47 o 
 -12   1   7      277.62      253.30     28.62 o 
 -11   1   7      142.43      157.20     16.41 o 
 -10   1   7      188.38      208.98     17.98 o 
  -9   1   7     1795.03     1811.86     33.40 o 
  -8   1   7     6250.93     5647.02     57.75 o 
  -7   1   7       23.68       37.97      6.49 o 
  -6   1   7    10833.22    10376.30     73.76 o 
  -5   1   7       60.07       17.52      4.48 o 
  -4   1   7    10391.34    10232.43     65.37 o 
  -3   1   7      433.50      613.45     12.27 o 
  -2   1   7     1233.65     1514.46     25.92 o 
  -1   1   7      382.04      306.85     13.21 o 
   0   1   7    34124.59    35802.11    162.66 o 
   1   1   7     2559.32     2818.56     26.63 o 
   2   1   7      102.86      133.59      6.70 o 
   3   1   7     2221.76     2331.46     27.41 o 
   4   1   7    11088.39    12713.67     86.81 o 
   5   1   7    32558.50    33000.77    170.24 o 
   6   1   7     6238.22     6661.63     71.04 o 
   7   1   7     6991.81     7065.78     73.52 o 
   8   1   7      929.73      947.75     28.80 o 
   9   1   7      460.18      407.92     29.66 o 
  10   1   7     1039.53      924.19     41.63 o 
  11   1   7        1.30       -2.66      9.80 o 
  12   1   7       41.42       21.60     13.73 o 
  13   1   7        4.78       -4.67     13.36 o 
  14   1   7     4175.47     4383.68    127.26 o 
 -15   2   7      117.87      163.60     36.70 o 
 -14   2   7        5.15       17.47     16.87 o 
 -13   2   7      626.45      634.69     45.94 o 
 -12   2   7       70.80       76.05     13.68 o 
 -11   2   7      665.74      653.38     32.23 o 
 -10   2   7     1207.93     1114.70     35.86 o 
  -9   2   7      204.63      169.84     16.05 o 
  -8   2   7      353.30      280.63     22.49 o 
  -7   2   7     4533.17     4047.87     44.22 o 
  -6   2   7     4381.87     4551.46     43.71 o 
  -5   2   7      360.33      373.18     11.35 o 
  -4   2   7     4186.25     4776.38     62.84 o 
  -3   2   7    11337.50    11684.84     77.54 o 
  -2   2   7     2706.77     2612.04     25.69 o 
  -1   2   7     5657.71     6275.52     47.52 o 
   0   2   7      744.76      681.72     13.28 o 
   1   2   7    17733.17    19043.58    104.94 o 
   2   2   7    20573.98    22938.79    128.64 o 
   3   2   7    38861.38    40970.63    220.04 o 
   4   2   7     3623.03     3532.28     41.46 o 
   5   2   7     1011.00      901.95     19.06 o 
   6   2   7     7794.36     8189.49     76.51 o 
   7   2   7     3875.99     4174.04     65.33 o 
   8   2   7     7097.15     6648.10     83.73 o 
   9   2   7      152.37      130.90     18.85 o 
  10   2   7       19.19        3.75      9.48 o 
  11   2   7      420.55      458.18     33.14 o 
  12   2   7      249.32      321.21     29.41 o 
  13   2   7        2.10      -20.18     13.45 o 
  14   2   7      307.87      288.66     38.76 o 
 -15   3   7       14.73      -19.18     28.21 o 
 -14   3   7      116.76      103.32     38.09 o 
 -13   3   7      946.01      946.09     46.53 o 
 -12   3   7      137.37      180.13     18.65 o 
 -11   3   7     1682.19     1612.93     44.36 o 
 -10   3   7     2623.78     2437.33     52.20 o 
  -9   3   7      552.22      426.98     24.71 o 
  -8   3   7       50.48       52.11     14.77 o 
  -7   3   7      196.85      197.44     15.50 o 
  -6   3   7       21.19       24.13      4.60 o 
  -5   3   7      772.38      776.14     23.28 o 
  -4   3   7    13647.29    15137.97    113.22 o 
  -3   3   7    15006.15    16207.05    114.85 o 
  -2   3   7     5876.32     5966.28     44.19 o 
  -1   3   7     7543.73     7841.88     57.17 o 
   0   3   7     1640.14     1744.39     35.12 o 
   1   3   7     2139.88     2272.66     25.08 o 
   2   3   7    10469.19    10531.61     73.53 o 
   3   3   7      367.35      273.86     10.52 o 
   4   3   7       60.33       44.87     10.64 o 
   5   3   7     1145.22     1211.04     24.96 o 
   6   3   7       15.61        8.71      6.82 o 
   7   3   7     1421.14     1436.51     39.54 o 
   8   3   7      553.73      610.42     29.09 o 
   9   3   7     1031.71     1111.00     37.02 o 
  10   3   7     3610.60     3614.68     67.52 o 
  11   3   7     1281.47     1268.46     51.71 o 
  12   3   7     5252.43     4916.10    109.49 o 
  13   3   7        0.77       13.83     26.29 o 
  14   3   7       29.67       44.30     21.96 o 
 -15   4   7       20.81       28.51     32.87 o 
 -14   4   7        5.29       -6.98     17.15 o 
 -13   4   7       22.53       40.52     14.00 o 
 -12   4   7     2456.83     2537.07     79.35 o 
 -11   4   7     1007.19      877.86     37.83 o 
 -10   4   7      343.45      404.55     25.93 o 
  -9   4   7     3276.74     3195.61     58.67 o 
  -8   4   7      131.65      159.54     15.03 o 
  -7   4   7      794.37      694.78     27.76 o 
  -6   4   7     3617.27     4060.91     58.07 o 
  -5   4   7     2606.74     2882.44     46.41 o 
  -4   4   7       93.20       75.63      9.25 o 
  -3   4   7     5339.62     5718.40     53.50 o 
  -2   4   7       71.86       37.91      5.02 o 
  -1   4   7     1651.29     1414.30     21.63 o 
   0   4   7     5939.25     6686.66     51.52 o 
   1   4   7        0.86        2.44      3.46 o 
   2   4   7    15183.17    15035.68     98.92 o 
   3   4   7      246.92      188.79     13.84 o 
   4   4   7       26.78       69.62      9.09 o 
   5   4   7        4.15        7.66      6.79 o 
   6   4   7     2144.41     2406.08     46.85 o 
   7   4   7     3047.78     2998.36     54.75 o 
   8   4   7     1763.32     1678.50     42.86 o 
   9   4   7        7.73       19.18      9.21 o 
  10   4   7      164.72      233.48     21.16 o 
  11   4   7     4835.59     5020.33    109.69 o 
  12   4   7     1090.27     1002.67     57.91 o 
  13   4   7       94.55       83.74     21.89 o 
  14   4   7       26.28       46.54     22.88 o 
 -14   5   7      188.55      191.59     41.85 o 
 -13   5   7      909.82      938.48     74.32 o 
 -12   5   7       87.54       96.56     17.34 o 
 -11   5   7     3744.63     3709.27     78.64 o 
 -10   5   7      182.44      187.12     21.32 o 
  -9   5   7     3282.25     3000.68     58.02 o 
  -8   5   7       59.08       66.42     11.06 o 
  -7   5   7     2466.69     2344.59     46.70 o 
  -6   5   7      305.24      328.01     20.16 o 
  -5   5   7     1161.51      992.23     28.02 o 
  -4   5   7     2765.95     3151.15     67.62 o 
  -3   5   7     5607.51     6107.20     61.52 o 
  -2   5   7     3000.47     2944.77     33.42 o 
  -1   5   7     4147.85     4125.65     45.36 o 
   0   5   7     9891.95     9701.57     87.30 o 
   1   5   7     6932.29     6928.75     54.96 o 
   2   5   7      412.81      459.07     17.45 o 
   3   5   7      373.57      317.40     14.02 o 
   4   5   7      208.32      213.28     15.91 o 
   5   5   7      738.33      905.25     28.95 o 
   6   5   7     1315.28     1252.32     38.96 o 
   7   5   7      107.63      102.62     13.19 o 
   8   5   7     4152.59     4037.35     68.91 o 
   9   5   7      599.57      598.06     32.16 o 
  10   5   7     6814.99     6795.83    110.58 o 
  11   5   7      439.39      431.23     33.91 o 
  12   5   7     1481.91     1531.93    103.11 o 
  13   5   7      333.93      387.28     45.44 o 
 -14   6   7      370.56      385.91     39.54 o 
 -13   6   7       94.20      103.96     21.17 o 
 -12   6   7      199.03      209.07     27.17 o 
 -11   6   7        4.32       20.14     10.90 o 
 -10   6   7       37.59       69.75     14.90 o 
  -9   6   7     2602.51     2394.26     52.97 o 
  -8   6   7     3155.48     2874.22     56.18 o 
  -7   6   7       96.28      170.47     15.94 o 
  -6   6   7     2100.58     2245.21     45.81 o 
  -5   6   7      282.14      303.29     19.39 o 
  -4   6   7     2307.26     2224.29     34.82 o 
  -3   6   7     5443.62     5709.84     50.84 o 
  -2   6   7     5476.89     5124.86     51.54 o 
  -1   6   7    11587.62    11085.43     79.77 o 
   0   6   7     7434.43     7967.39     64.50 o 
   1   6   7    12967.85    14069.67     92.26 o 
   2   6   7     2743.32     2308.05     41.63 o 
   3   6   7      271.33      205.11     12.99 o 
   4   6   7     3024.82     2769.59     49.37 o 
   5   6   7      382.58      338.59     23.16 o 
   6   6   7      831.27      811.97     35.14 o 
   7   6   7     2488.38     2508.24     53.32 o 
   8   6   7     2208.07     2262.29     52.49 o 
   9   6   7     4142.18     4067.92     83.80 o 
  10   6   7     2316.77     2293.55     65.12 o 
  11   6   7     4235.69     4203.40    104.55 o 
  12   6   7        0.50       13.97     21.22 o 
  13   6   7      155.04      174.85     35.46 o 
 -14   7   7        3.64      -31.62     21.31 o 
 -13   7   7       44.85       61.77     18.84 o 
 -12   7   7      155.10      135.89     23.43 o 
 -11   7   7       41.20       18.75     12.81 o 
 -10   7   7      584.25      573.92     50.36 o 
  -9   7   7      175.12      188.16     23.41 o 
  -8   7   7     2989.03     2906.66     58.56 o 
  -7   7   7     2750.90     2723.58     54.38 o 
  -6   7   7      470.77      498.03     26.30 o 
  -5   7   7       43.53       57.74     11.37 o 
  -4   7   7      426.27      388.81     22.14 o 
  -3   7   7     4995.15     4652.61     55.53 o 
  -2   7   7     7713.58     7563.84     65.45 o 
  -1   7   7        0.77       -3.39      4.85 o 
   0   7   7     3537.75     3485.81     42.64 o 
   1   7   7     3757.66     3541.58     48.11 o 
   2   7   7    12925.71    13287.29    107.15 o 
   3   7   7      474.14      540.91     25.28 o 
   4   7   7        1.10       -3.30      7.68 o 
   5   7   7        2.03        1.02      6.87 o 
   6   7   7      699.34      672.55     30.99 o 
   7   7   7     4034.27     4013.32     69.82 o 
   8   7   7      169.59      154.96     20.50 o 
   9   7   7     2617.50     2360.50     65.06 o 
  10   7   7      433.85      554.57     38.92 o 
  11   7   7      355.73      326.50     35.29 o 
  12   7   7      159.47      214.88     30.94 o 
 -13   8   7        7.21       17.59     19.00 o 
 -12   8   7      113.64      145.86     24.09 o 
 -11   8   7       70.73       90.75     20.41 o 
 -10   8   7      237.58      277.90     26.06 o 
  -9   8   7     2022.50     2000.33     58.50 o 
  -8   8   7     3952.94     3878.99     78.78 o 
  -7   8   7     4844.71     4924.74     86.63 o 
  -6   8   7      275.44      260.64     25.90 o 
  -5   8   7     1642.53     1494.31     49.25 o 
  -4   8   7       93.78       99.35     12.57 o 
  -3   8   7     3671.28     3340.76     56.05 o 
  -2   8   7      838.42      839.54     25.42 o 
  -1   8   7     1484.08     1586.96     33.89 o 
   0   8   7     2632.45     2614.15     42.70 o 
   1   8   7      590.64      637.13     23.80 o 
   2   8   7      706.08      734.18     25.62 o 
   3   8   7        4.08        9.75      7.35 o 
   4   8   7        5.13        0.36      6.40 o 
   5   8   7       26.79       22.69     10.26 o 
   6   8   7     3986.25     4017.69     95.06 o 
   7   8   7     2023.77     2094.19     58.98 o 
   8   8   7     1161.01     1095.24     50.20 o 
   9   8   7        3.53       11.89     12.45 o 
  10   8   7        4.81      -18.69     12.46 o 
  11   8   7       22.17       -1.50     16.12 o 
  12   8   7      753.49      829.57     59.33 o 
 -12   9   7        3.87       28.25     16.97 o 
 -11   9   7       81.17      101.55     22.81 o 
 -10   9   7      624.30      651.71     48.78 o 
  -9   9   7      629.57      668.00     40.37 o 
  -8   9   7      676.32      713.00     40.74 o 
  -7   9   7      405.96      440.48     31.68 o 
  -6   9   7      459.44      398.59     29.35 o 
  -5   9   7     5937.05     5749.11     81.89 o 
  -4   9   7       28.23       44.33     10.34 o 
  -3   9   7      120.24      127.60     14.20 o 
  -2   9   7      153.72      172.79     16.09 o 
  -1   9   7      423.60      438.88     23.87 o 
   0   9   7      930.03      878.66     36.35 o 
   1   9   7       74.81       66.80      9.88 o 
   2   9   7     1285.27     1250.38     40.04 o 
   3   9   7      295.21      258.30     19.66 o 
   4   9   7      349.13      359.87     23.86 o 
   5   9   7        0.86       14.27      8.60 o 
   6   9   7       27.80       38.48     12.19 o 
   7   9   7      534.79      463.81     33.56 o 
   8   9   7     1648.62     1573.82     57.21 o 
   9   9   7     3037.84     2941.06     83.00 o 
  10   9   7       51.72       74.50     22.87 o 
  11   9   7      480.93      519.39     47.38 o 
 -12  10   7     1687.21     1605.79     93.16 o 
 -11  10   7      897.34      903.66     61.25 o 
 -10  10   7       88.25       82.72     21.17 o 
  -9  10   7      123.25      114.97     22.43 o 
  -8  10   7      298.02      311.99     28.78 o 
  -7  10   7      915.35      892.28     45.08 o 
  -6  10   7      249.47      231.64     29.09 o 
  -5  10   7     9541.58     9593.55    127.68 o 
  -4  10   7        1.08       -8.97     12.27 o 
  -3  10   7     3675.98     3686.59     64.77 o 
  -2  10   7      933.10      933.40     39.34 o 
  -1  10   7     2731.88     2518.82     57.74 o 
   0  10   7     1068.31     1086.55     34.73 o 
   1  10   7      748.79      712.12     31.35 o 
   2  10   7     1374.21     1370.88     38.88 o 
   3  10   7       20.83       11.12      9.00 o 
   4  10   7    24318.38    24101.37    197.71 o 
   5  10   7     1680.08     1718.54     53.09 o 
   6  10   7     4300.16     4149.22     86.18 o 
   7  10   7      307.30      247.89     27.69 o 
   8  10   7        7.54       -1.64     12.21 o 
   9  10   7      261.56      241.36     34.74 o 
  10  10   7        1.68      -11.55     20.92 o 
 -11  11   7        8.85       11.03     18.47 o 
 -10  11   7        2.72      -16.94     15.95 o 
  -9  11   7      163.87      176.98     27.55 o 
  -8  11   7      160.62      156.47     22.82 o 
  -7  11   7        1.98       28.39     12.62 o 
  -6  11   7      808.16      816.50     44.52 o 
  -5  11   7       24.55       25.52     12.10 o 
  -4  11   7      681.70      722.23     40.35 o 
  -3  11   7      862.14      848.40     54.12 o 
  -2  11   7      137.80      102.74     15.65 o 
  -1  11   7     1582.54     1574.26     48.25 o 
   0  11   7        9.22        4.14     12.24 o 
   1  11   7        1.31       -3.45      9.08 o 
   2  11   7     2238.52     2284.44     52.58 o 
   3  11   7      658.08      569.23     31.90 o 
   4  11   7     2270.95     2292.77     61.99 o 
   5  11   7      808.11      931.02     47.05 o 
   6  11   7        2.93       -5.46     17.30 o 
   7  11   7      521.16      487.81     37.18 o 
   8  11   7        8.31      -11.16     14.66 o 
   9  11   7        0.45      -23.32     16.60 o 
  -9  12   7       76.50       65.62     34.63 o 
  -8  12   7      410.76      393.28     39.40 o 
  -7  12   7      381.79      395.11     34.10 o 
  -6  12   7       45.08       54.90     15.13 o 
  -5  12   7     3003.19     2883.56     73.04 o 
  -4  12   7      280.25      242.12     28.76 o 
  -3  12   7     2701.46     2711.29     77.06 o 
  -2  12   7      404.45      420.16     35.51 o 
  -1  12   7       14.56        2.32     10.80 o 
   0  12   7        6.74       -3.34     12.81 o 
   1  12   7      298.55      356.93     31.68 o 
   2  12   7     1068.97     1082.26     81.99 o 
   3  12   7     1109.44     1129.49     54.87 o 
   4  12   7     4221.72     4406.91     90.27 o 
   5  12   7       18.49       34.43     14.07 o 
   6  12   7      991.43     1107.28     60.19 o 
   7  12   7      970.00      890.87     59.73 o 
   8  12   7      193.88      227.36     36.41 o 
  -8  13   7     1004.59      920.97     62.96 o 
  -7  13   7        5.31      -13.34     15.82 o 
  -6  13   7      133.25      134.02     25.01 o 
  -5  13   7       89.21       83.27     24.63 o 
  -4  13   7      333.30      303.38     32.66 o 
  -3  13   7        4.04        9.96     14.16 o 
  -2  13   7      114.16      130.77     22.36 o 
  -1  13   7      196.67      249.46     43.53 o 
   0  13   7      712.12      727.98     46.16 o 
   1  13   7      472.86      424.33     43.40 o 
   2  13   7        0.77       24.05     16.22 o 
   3  13   7      503.80      505.56     41.49 o 
   4  13   7      858.06     1006.91     52.58 o 
   5  13   7        2.21      -17.39     19.49 o 
   6  13   7       39.33       55.18     20.40 o 
   7  13   7      554.18      570.64     50.31 o 
  -6  14   7        9.23       48.91     31.82 o 
  -5  14   7        1.43       -3.59     17.48 o 
  -4  14   7      477.59      424.33     41.06 o 
  -3  14   7        2.31       11.68     16.82 o 
  -2  14   7     1332.49     1457.45     79.00 o 
  -1  14   7     1566.83     1653.03     79.29 o 
   0  14   7     1676.46     1755.34     99.45 o 
   1  14   7     1348.62     1444.15    143.34 o 
   2  14   7       22.76       18.93     17.32 o 
   3  14   7      667.99      619.12     55.92 o 
   4  14   7      231.80      181.32     34.08 o 
   5  14   7       38.24       68.64     36.60 o 
  -3  15   7      597.46      764.24     64.09 o 
  -2  15   7     1935.77     1992.23    158.23 o 
  -1  15   7     1276.79     1400.48    101.10 o 
   0  15   7     2496.66     2583.97    160.85 o 
   1  15   7     1936.81     1963.73    108.90 o 
 -15   0   8      143.97      150.00     38.61 o 
 -14   0   8     3067.58     2953.17    121.29 o 
 -13   0   8     1269.54     1465.69     90.87 o 
 -12   0   8      636.91      624.17     66.19 o 
 -11   0   8     1590.26     1451.23     75.44 o 
 -10   0   8      301.74      308.84     29.86 o 
  -9   0   8      939.63      996.58     47.26 o 
  -8   0   8      297.40      252.38     20.36 o 
  -7   0   8    37730.54    37207.36    271.98 o 
  -6   0   8     1633.24     1711.10     37.83 o 
  -5   0   8    17456.88    17434.32    170.19 o 
  -4   0   8     2205.16     2227.17     50.34 o 
  -3   0   8       73.49       71.17      9.96 o 
  -2   0   8       93.50       75.55      8.38 o 
  -1   0   8       53.77       76.05      8.72 o 
   0   0   8    16267.72    16992.90    189.09 o 
   1   0   8       92.60       77.98      8.31 o 
   2   0   8       10.37       26.37      6.40 o 
   3   0   8      415.89      725.88     23.26 o 
   4   0   8    30382.18    30201.80    218.66 o 
   5   0   8     7803.41     8308.44    112.76 o 
   6   0   8    22223.71    24310.03    200.52 o 
   7   0   8    20188.78    19349.43    315.96 o 
   8   0   8     1349.18     1281.38     50.23 o 
   9   0   8     2450.96     2696.43    117.83 o 
  10   0   8      160.46      232.04     37.66 o 
  11   0   8     4428.40     4309.21    137.51 o 
  12   0   8      267.27      231.28     39.19 o 
  13   0   8     3895.49     4392.95    157.16 o 
  14   0   8      754.93      817.81     83.75 o 
 -15   1   8      237.07      285.51     33.08 o 
 -14   1   8      143.65      163.65     41.65 o 
 -13   1   8        4.65       16.54     14.42 o 
 -12   1   8       53.33       73.53     18.27 o 
 -11   1   8      936.32      883.19     40.33 o 
 -10   1   8      134.21      112.01     24.95 o 
  -9   1   8       30.17       17.53      7.29 o 
  -8   1   8       49.70       41.81      7.16 o 
  -7   1   8     3549.39     3547.21     41.73 o 
  -6   1   8      467.19      402.71     14.04 o 
  -5   1   8       63.27       45.56      5.67 o 
  -4   1   8       25.80       84.14      7.59 o 
  -3   1   8    19855.82    20524.67    107.44 o 
  -2   1   8     4345.03     4812.24     40.54 o 
  -1   1   8       35.19       70.82      5.73 o 
   0   1   8       87.11       96.71      6.79 o 
   1   1   8      612.08      746.85     14.18 o 
   2   1   8    30102.89    31999.12    153.91 o 
   3   1   8     4709.89     5488.16     54.47 o 
   4   1   8      225.28      227.31     14.01 o 
   5   1   8     7026.26     7527.06     65.36 o 
   6   1   8     3900.47     4001.87     45.41 o 
   7   1   8     5990.17     6018.61     67.49 o 
   8   1   8       60.99       42.07      8.79 o 
   9   1   8      114.17      114.14     18.42 o 
  10   1   8        5.75       15.05      9.20 o 
  11   1   8      393.26      340.34     32.66 o 
  12   1   8       67.16       66.61     19.29 o 
  13   1   8       13.23        8.99     15.36 o 
  14   1   8        2.52       24.33     19.36 o 
 -15   2   8       40.59       35.67     35.58 o 
 -14   2   8      576.12      585.08     45.56 o 
 -13   2   8     1173.34     1240.47     59.91 o 
 -12   2   8      102.28       79.28     15.40 o 
 -11   2   8      844.44      877.72     40.91 o 
 -10   2   8       44.06       66.72     11.95 o 
  -9   2   8     2296.83     2295.34     47.58 o 
  -8   2   8      995.57      985.67     48.66 o 
  -7   2   8     4777.51     4513.38     46.49 o 
  -6   2   8     1688.38     1691.17     24.97 o 
  -5   2   8    13013.50    12812.66     79.68 o 
  -4   2   8     1692.21     1771.17     26.24 o 
  -3   2   8     5771.48     6295.09     52.94 o 
  -2   2   8        9.72        6.20      3.44 o 
  -1   2   8      209.07      190.00      9.50 o 
   0   2   8       18.62       18.59      3.98 o 
   1   2   8     8552.32     8924.28     58.28 o 
   2   2   8     2830.89     2561.00     32.00 o 
   3   2   8      718.84      714.26     17.75 o 
   4   2   8    14098.74    13944.15     98.43 o 
   5   2   8    16559.86    17027.47    118.57 o 
   6   2   8      962.44      897.03     25.48 o 
   7   2   8     4022.84     4097.05     62.78 o 
   8   2   8      135.35      118.58     13.55 o 
   9   2   8      644.81      658.63     35.90 o 
  10   2   8       20.24       20.50     10.68 o 
  11   2   8       37.28       13.53     11.84 o 
  12   2   8       49.68       74.42     17.23 o 
  13   2   8     1312.51     1321.27     76.56 o 
  14   2   8      165.48      119.26     31.84 o 
 -15   3   8       92.24      112.30     33.63 o 
 -14   3   8       11.82       20.08     18.11 o 
 -13   3   8       97.19      121.46     19.60 o 
 -12   3   8       65.69      101.53     15.76 o 
 -11   3   8     4431.02     4077.65     77.43 o 
 -10   3   8     2970.29     3057.26     58.94 o 
  -9   3   8       25.40       30.84      8.48 o 
  -8   3   8     1487.75     1327.23     34.91 o 
  -7   3   8     1081.64     1109.99     30.82 o 
  -6   3   8       22.90        6.67      4.68 o 
  -5   3   8     4145.45     4104.55     54.69 o 
  -4   3   8     6555.81     6064.18     65.17 o 
  -3   3   8    13956.55    14404.17     94.03 o 
  -2   3   8    37692.81    42158.66    195.89 o 
  -1   3   8      611.60      618.29     14.29 o 
   0   3   8     3283.24     3528.36     34.37 o 
   1   3   8        9.62       25.21      4.50 o 
   2   3   8    23326.91    24073.22    137.94 o 
   3   3   8     2113.48     2399.46     32.85 o 
   4   3   8     1038.02     1005.17     26.03 o 
   5   3   8     1122.72     1160.60     25.02 o 
   6   3   8     3604.23     3482.35     57.53 o 
   7   3   8     3802.41     3620.84     59.80 o 
   8   3   8      122.55      131.87     14.87 o 
   9   3   8        4.93        7.96      8.01 o 
  10   3   8     1111.32     1075.21     46.52 o 
  11   3   8      651.26      666.31     40.47 o 
  12   3   8      351.55      364.88     37.12 o 
  13   3   8      234.19      243.28     34.13 o 
  14   3   8       50.10       46.08     25.55 o 
 -15   4   8       11.22        8.11     24.59 o 
 -14   4   8       30.84       10.01     30.15 o 
 -13   4   8      186.58      215.60     30.39 o 
 -12   4   8     1448.04     1319.86     46.29 o 
 -11   4   8      235.18      299.28     23.44 o 
 -10   4   8     3375.90     3277.92     69.53 o 
  -9   4   8      174.82      144.82     16.36 o 
  -8   4   8        2.57       10.29      7.05 o 
  -7   4   8     1332.61     1238.73     37.71 o 
  -6   4   8      647.94      620.10     25.54 o 
  -5   4   8     2878.73     3118.22     48.71 o 
  -4   4   8     3268.39     3008.69     46.23 o 
  -3   4   8      141.31      133.90      8.38 o 
  -2   4   8     5860.78     5425.88     45.51 o 
  -1   4   8      393.90      586.87     15.03 o 
   0   4   8     7715.89     8890.84     67.98 o 
   1   4   8      404.68      463.62     15.70 o 
   2   4   8     5745.26     5371.79     51.13 o 
   3   4   8     3176.85     3062.10     52.83 o 
   4   4   8     9586.31    10080.06    151.53 o 
   5   4   8     2580.86     2738.98     48.42 o 
   6   4   8        4.16        1.28      7.03 o 
   7   4   8       32.35       15.78      7.26 o 
   8   4   8      755.03      650.15     31.19 o 
   9   4   8     4520.56     4245.33     80.90 o 
  10   4   8       14.03       11.67     10.32 o 
  11   4   8     2676.55     2802.74     81.33 o 
  12   4   8      292.26      265.95     32.08 o 
  13   4   8       82.69       75.83     20.89 o 
 -14   5   8      487.98      518.71     44.47 o 
 -13   5   8     1087.71     1149.38     60.14 o 
 -12   5   8      276.97      202.58     22.09 o 
 -11   5   8     1628.50     1551.21     46.20 o 
 -10   5   8     3687.58     3388.96     65.30 o 
  -9   5   8     2010.21     1995.89     60.35 o 
  -8   5   8      149.12      188.78     16.61 o 
  -7   5   8      451.55      396.65     23.09 o 
  -6   5   8      203.52      189.80     16.15 o 
  -5   5   8       68.79       45.64      8.84 o 
  -4   5   8      203.70      270.88     17.49 o 
  -3   5   8      448.37      406.63     14.70 o 
  -2   5   8      612.00      540.33     15.13 o 
  -1   5   8     5997.30     6251.54     53.39 o 
   0   5   8       21.06       22.65      5.18 o 
   1   5   8    23077.65    23195.85    139.13 o 
   2   5   8     1949.33     1699.54     31.16 o 
   3   5   8      409.22      361.87     17.11 o 
   4   5   8      925.29      937.36     38.45 o 
   5   5   8     2926.01     2935.86     52.16 o 
   6   5   8      130.35      111.15     13.24 o 
   7   5   8      100.02      101.55     13.69 o 
   8   5   8      783.75      725.62     33.92 o 
   9   5   8     3678.48     3596.92     69.45 o 
  10   5   8     7670.81     7708.84    119.68 o 
  11   5   8       15.35       16.27     26.96 o 
  12   5   8       75.22       64.50     19.52 o 
  13   5   8      101.74      132.22     30.11 o 
 -14   6   8       74.60       88.01     22.57 o 
 -13   6   8      310.40      293.02     32.88 o 
 -12   6   8       44.37       17.52     13.16 o 
 -11   6   8      123.58      117.75     24.75 o 
 -10   6   8     1544.18     1505.14     49.44 o 
  -9   6   8     2377.74     2483.35     54.44 o 
  -8   6   8      217.12      222.19     20.76 o 
  -7   6   8      573.19      630.58     29.34 o 
  -6   6   8     4878.06     4581.10     67.88 o 
  -5   6   8      345.35      267.73     18.47 o 
  -4   6   8      461.57      524.15     23.97 o 
  -3   6   8     8747.69     8934.62     67.90 o 
  -2   6   8      867.84      857.82     19.62 o 
  -1   6   8    13155.72    13442.04     95.73 o 
   0   6   8    18118.16    18922.61    114.86 o 
   1   6   8      423.36      463.83     15.44 o 
   2   6   8     2986.73     2899.49     41.33 o 
   3   6   8     1956.14     1765.58     38.63 o 
   4   6   8        1.13        2.18      5.92 o 
   5   6   8     1170.48     1133.01     33.60 o 
   6   6   8     1287.71     1250.85     42.97 o 
   7   6   8      145.23      199.74     18.43 o 
   8   6   8      220.02      259.55     22.07 o 
   9   6   8     2405.88     2510.50     65.67 o 
  10   6   8     1128.35     1103.28     51.03 o 
  11   6   8      165.61      195.34     28.43 o 
  12   6   8      117.47      140.35     25.05 o 
  13   6   8      146.56      185.06     45.04 o 
 -14   7   8      347.29      364.26     38.33 o 
 -13   7   8      172.43      169.04     25.81 o 
 -12   7   8      147.87      140.72     24.74 o 
 -11   7   8      351.26      375.99     34.72 o 
 -10   7   8     3035.41     2913.73     71.13 o 
  -9   7   8      210.77      209.14     22.32 o 
  -8   7   8     8362.09     8602.73    105.71 o 
  -7   7   8      228.45      301.19     28.93 o 
  -6   7   8       62.14       32.75      9.12 o 
  -5   7   8      603.99      597.01     27.90 o 
  -4   7   8       68.81       73.44     10.98 o 
  -3   7   8     2620.93     2536.75     46.68 o 
  -2   7   8     3272.18     3209.05     53.06 o 
  -1   7   8    17200.70    17684.35    114.09 o 
   0   7   8     2526.81     2499.23     35.77 o 
   1   7   8    21071.62    20385.48    138.37 o 
   2   7   8     3047.59     2802.53     43.46 o 
   3   7   8     3804.45     3443.10     56.84 o 
   4   7   8      736.43      734.40     30.27 o 
   5   7   8      783.27      785.78     32.27 o 
   6   7   8     1607.83     1584.80     42.12 o 
   7   7   8      844.24      899.99     37.44 o 
   8   7   8     2544.06     2352.40     86.39 o 
   9   7   8        1.55        5.15     12.45 o 
  10   7   8      575.21      616.33     41.87 o 
  11   7   8        6.20       29.98     14.07 o 
  12   7   8     1092.00     1139.55     79.50 o 
 -13   8   8      434.05      496.48     44.66 o 
 -12   8   8        1.41       14.02     14.70 o 
 -11   8   8       10.05       -0.68     13.30 o 
 -10   8   8      454.02      494.65     35.94 o 
  -9   8   8     2618.56     2604.42     67.09 o 
  -8   8   8     3752.17     3592.51     77.03 o 
  -7   8   8      516.94      500.57     29.20 o 
  -6   8   8       46.95       49.42     11.46 o 
  -5   8   8     1785.39     1756.94     42.85 o 
  -4   8   8     8361.01     8091.32     93.81 o 
  -3   8   8     1657.80     1594.87     48.02 o 
  -2   8   8     5910.29     5529.79     64.23 o 
  -1   8   8     1263.39     1453.84     29.02 o 
   0   8   8      858.79      748.00     26.75 o 
   1   8   8     1194.39     1257.88     30.13 o 
   2   8   8      121.33      129.28     13.62 o 
   3   8   8     8608.65     8255.94     95.37 o 
   4   8   8      164.41      183.44     17.01 o 
   5   8   8     1854.75     1899.22     46.29 o 
   6   8   8     2062.84     2065.12     49.91 o 
   7   8   8       49.97       37.59     14.98 o 
   8   8   8     4115.66     4089.07     86.29 o 
   9   8   8       13.89       10.26     18.41 o 
  10   8   8     1567.86     1674.61     61.96 o 
  11   8   8       15.12       52.82     20.05 o 
  12   8   8      806.43      834.00     59.81 o 
 -12   9   8        8.53        8.38     18.96 o 
 -11   9   8      157.39      114.07     24.80 o 
 -10   9   8       88.65      102.44     18.95 o 
  -9   9   8        1.73        9.44     11.57 o 
  -8   9   8     1498.60     1577.44     53.42 o 
  -7   9   8      225.41      217.71     23.21 o 
  -6   9   8     8879.90     9240.48    110.92 o 
  -5   9   8     5802.25     5492.66     80.95 o 
  -4   9   8     4687.33     4436.83     75.58 o 
  -3   9   8      949.30     1000.96     33.59 o 
  -2   9   8       65.31       91.31     12.07 o 
  -1   9   8      788.44      800.99     29.62 o 
   0   9   8     1238.86     1147.14     32.39 o 
   1   9   8       64.75       93.04     12.02 o 
   2   9   8       39.89       39.71      9.96 o 
   3   9   8     2091.41     2069.52     47.16 o 
   4   9   8      369.91      401.20     25.75 o 
   5   9   8     9403.51     9171.13    119.93 o 
   6   9   8     1191.42     1250.37     49.05 o 
   7   9   8     1085.56     1075.40     49.93 o 
   8   9   8        3.62       15.45     14.11 o 
   9   9   8       15.47       29.47     15.56 o 
  10   9   8       46.09        8.41     18.52 o 
  11   9   8      225.31      208.79     32.12 o 
 -11  10   8      101.81       85.20     22.88 o 
 -10  10   8        2.54       11.90     14.85 o 
  -9  10   8      311.76      328.04     30.99 o 
  -8  10   8      164.69      158.60     21.74 o 
  -7  10   8       11.41       -4.61     10.15 o 
  -6  10   8      469.57      411.10     31.27 o 
  -5  10   8        0.19        7.57     10.00 o 
  -4  10   8       11.54       18.61      9.87 o 
  -3  10   8      735.79      716.58     32.57 o 
  -2  10   8      757.05      689.62     35.09 o 
  -1  10   8       91.00      116.18     15.66 o 
   0  10   8       17.90       28.44      9.35 o 
   1  10   8      252.59      229.83     19.20 o 
   2  10   8      321.86      281.46     22.74 o 
   3  10   8       10.08       29.10      9.44 o 
   4  10   8      255.20      270.25     40.66 o 
   5  10   8      429.88      445.17     33.07 o 
   6  10   8       61.55       78.53     15.80 o 
   7  10   8       41.34       61.14     15.93 o 
   8  10   8      469.11      440.97     35.21 o 
   9  10   8      122.55      143.50     26.87 o 
  10  10   8      325.42      303.88     37.72 o 
 -10  11   8       51.63       56.03     21.74 o 
  -9  11   8      167.38      177.00     28.79 o 
  -8  11   8      120.32      150.57     22.83 o 
  -7  11   8      704.78      709.28     43.49 o 
  -6  11   8     4123.78     4191.56     87.73 o 
  -5  11   8     2028.93     2029.71     58.33 o 
  -4  11   8     5660.67     5538.64    118.26 o 
  -3  11   8      635.09      656.83     42.67 o 
  -2  11   8       24.58       29.54     12.03 o 
  -1  11   8     2539.74     2394.40     59.63 o 
   0  11   8      232.60      224.56     24.93 o 
   1  11   8     1720.77     1473.60     47.12 o 
   2  11   8       17.44       25.69      9.71 o 
   3  11   8     8734.60     8833.18    111.02 o 
   4  11   8     2239.57     2171.09     61.17 o 
   5  11   8     5349.03     5571.18    101.97 o 
   6  11   8     1444.81     1432.67     57.92 o 
   7  11   8        5.65       13.46     13.28 o 
   8  11   8       18.58       54.00     20.53 o 
   9  11   8        2.67       13.58     18.77 o 
  -9  12   8     1116.53     1100.58     67.02 o 
  -8  12   8     1174.06     1242.78     67.39 o 
  -7  12   8       63.79       71.29     16.69 o 
  -6  12   8        0.56        3.49     15.98 o 
  -5  12   8     1315.45     1323.40     97.02 o 
  -4  12   8        9.15       26.30     17.42 o 
  -3  12   8      974.37      897.47     51.38 o 
  -2  12   8       46.13       33.95     12.55 o 
  -1  12   8       37.09       39.00     15.14 o 
   0  12   8      620.07      590.52     41.78 o 
   1  12   8       14.46       13.91     11.88 o 
   2  12   8      225.12      242.34     30.61 o 
   3  12   8     1650.63     1699.39     69.87 o 
   4  12   8        0.75        8.48     16.71 o 
   5  12   8      494.35      472.22     36.56 o 
   6  12   8      567.59      552.27     39.73 o 
   7  12   8      337.32      391.90     40.97 o 
   8  12   8     2246.87     2169.11     85.35 o 
  -8  13   8     1697.50     1627.28    107.56 o 
  -7  13   8      405.09      347.69     47.04 o 
  -6  13   8      770.42      789.01     54.80 o 
  -5  13   8      475.42      604.67     49.60 o 
  -4  13   8        4.11       20.68     15.27 o 
  -3  13   8     2335.52     2403.76    109.23 o 
  -2  13   8       15.37        8.72     15.53 o 
  -1  13   8      690.23      797.14     59.17 o 
   0  13   8        5.62        5.52     18.04 o 
   1  13   8     1662.41     1686.55     64.57 o 
   2  13   8      464.58      427.42     43.26 o 
   3  13   8      216.58      181.23     26.04 o 
   4  13   8     1447.20     1590.14     74.31 o 
   5  13   8       61.68       76.84     18.35 o 
   6  13   8      865.07      869.57     68.38 o 
  -6  14   8        9.84      -24.86     16.57 o 
  -5  14   8      295.11      355.40     38.61 o 
  -4  14   8      817.90      947.64     59.05 o 
  -3  14   8      708.70      656.51     57.78 o 
  -2  14   8      461.93      487.29     61.48 o 
  -1  14   8      546.42      701.57     72.73 o 
   0  14   8     4933.52     5181.33    166.99 o 
   1  14   8        0.77       -7.48     29.66 o 
   2  14   8      375.28      378.88     52.84 o 
   3  14   8      227.45      267.82     36.79 o 
   4  14   8      671.37      732.36     61.29 o 
  -2  15   8      179.67      201.47     37.10 o 
  -1  15   8     2026.35     2055.26    109.36 o 
   0  15   8      614.54      588.97    112.01 o 
 -15   1   9     3356.90     3576.29    114.24 o 
 -14   1   9      614.71      629.33     46.46 o 
 -13   1   9       53.43       74.88     20.54 o 
 -12   1   9        8.19       36.18     15.10 o 
 -11   1   9     2642.25     2576.53     71.57 o 
 -10   1   9     1680.66     1526.48     39.66 o 
  -9   1   9        4.23       -0.85      6.36 o 
  -8   1   9     6596.55     6351.11     61.32 o 
  -7   1   9      336.42      365.90     15.11 o 
  -6   1   9    27834.14    28854.93    153.75 o 
  -5   1   9     7844.50     7784.70     59.08 o 
  -4   1   9    11583.64    12205.42     76.40 o 
  -3   1   9    10414.23    11092.17     69.81 o 
  -2   1   9      407.94      365.89     11.33 o 
  -1   1   9     5399.37     5590.53     44.23 o 
   0   1   9      604.90      543.33     13.17 o 
   1   1   9     1356.32     1383.56     20.20 o 
   2   1   9       52.58       30.75      4.58 o 
   3   1   9      448.85      612.88     14.36 o 
   4   1   9     5653.18     6182.63     51.44 o 
   5   1   9     5565.95     6050.69     54.41 o 
   6   1   9    23804.13    24166.58    156.65 o 
   7   1   9       81.33      118.35     11.69 o 
   8   1   9      280.89      314.72     24.32 o 
   9   1   9       97.48       98.08     14.88 o 
  10   1   9        4.25       -6.03      8.60 o 
  11   1   9      492.83      485.99     39.43 o 
  12   1   9       79.67       54.74     15.48 o 
  13   1   9      256.11      215.15     31.18 o 
  14   1   9     1601.17     1632.71    120.82 o 
 -15   2   9      285.14      368.99     44.66 o 
 -14   2   9       63.39       66.27     19.08 o 
 -13   2   9       75.45       58.05     18.56 o 
 -12   2   9      214.52      218.07     26.58 o 
 -11   2   9       20.96       36.85     10.17 o 
 -10   2   9      264.98      345.93     23.63 o 
  -9   2   9      498.09      407.36     24.46 o 
  -8   2   9    12655.47    12390.58    136.19 o 
  -7   2   9      101.84       56.56      8.08 o 
  -6   2   9    22779.34    22647.83    149.51 o 
  -5   2   9      569.52      430.95     15.49 o 
  -4   2   9      470.28      328.35     13.15 o 
  -3   2   9    31783.88    34410.05    199.42 o 
  -2   2   9     2923.08     3072.13     31.32 o 
  -1   2   9    18821.04    19107.38    103.62 o 
   0   2   9      416.52      409.49     12.29 o 
   1   2   9    19031.20    20017.17    113.97 o 
   2   2   9      868.20      816.62     18.81 o 
   3   2   9     4787.53     4448.54     47.21 o 
   4   2   9     1413.55     1310.47     25.72 o 
   5   2   9     3444.06     3487.78     45.76 o 
   6   2   9    17867.70    18827.52    173.90 o 
   7   2   9       40.02       58.51     11.95 o 
   8   2   9       10.22       31.36      9.51 o 
   9   2   9      144.29      141.46     21.29 o 
  10   2   9      182.02      179.47     20.93 o 
  11   2   9       41.88       40.63     13.26 o 
  12   2   9       12.41       59.37     19.76 o 
  13   2   9      158.65      186.67     31.50 o 
  14   2   9       18.14      -10.24     19.06 o 
 -15   3   9       51.68      134.96     35.72 o 
 -14   3   9      483.47      573.00     53.95 o 
 -13   3   9      338.32      358.82     35.12 o 
 -12   3   9     3610.23     3454.18     68.75 o 
 -11   3   9      276.61      321.79     24.31 o 
 -10   3   9     3961.57     3678.80     70.88 o 
  -9   3   9     3132.26     3235.64     69.31 o 
  -8   3   9      175.24      204.51     16.89 o 
  -7   3   9     4237.29     4222.70     61.38 o 
  -6   3   9     1456.62     1323.02     32.25 o 
  -5   3   9     3904.03     4025.13     58.78 o 
  -4   3   9      356.77      352.67     15.43 o 
  -3   3   9    13734.03    12968.29     95.65 o 
  -2   3   9       68.81      116.74      7.57 o 
  -1   3   9      510.39      504.54     13.74 o 
   0   3   9      109.93      171.61      9.18 o 
   1   3   9    13715.36    12973.99     79.88 o 
   2   3   9     4763.88     4853.19     48.12 o 
   3   3   9     9222.11     9225.93     73.35 o 
   4   3   9       55.66       31.72      5.86 o 
   5   3   9     3317.63     3350.83     53.44 o 
   6   3   9     1437.56     1496.88     40.34 o 
   7   3   9      241.76      251.32     19.19 o 
   8   3   9      647.32      645.62     31.06 o 
   9   3   9     1220.11     1284.18     51.88 o 
  10   3   9     4800.58     4947.07    134.88 o 
  11   3   9      331.82      366.58     36.86 o 
  12   3   9      942.51      905.90     56.45 o 
  13   3   9       30.95       20.19     49.61 o 
 -15   4   9      219.95      264.94     50.48 o 
 -14   4   9      414.41      434.05     47.77 o 
 -13   4   9       51.32       14.94     20.72 o 
 -12   4   9     1730.31     1698.36     49.52 o 
 -11   4   9     4968.06     4901.49     81.12 o 
 -10   4   9       25.63       39.94     10.19 o 
  -9   4   9      317.32      269.79     20.43 o 
  -8   4   9     2096.75     2095.74     45.92 o 
  -7   4   9     2364.33     2357.57     46.84 o 
  -6   4   9      908.95      943.80     29.08 o 
  -5   4   9     1260.60     1098.07     29.10 o 
  -4   4   9     1129.42     1254.89     29.86 o 
  -3   4   9     8241.89     8261.02     67.89 o 
  -2   4   9    12231.84    12942.47     82.16 o 
  -1   4   9      504.90      471.68     14.07 o 
   0   4   9     2623.37     2568.83     38.98 o 
   1   4   9       29.33        7.02      4.05 o 
   2   4   9     4930.29     4765.69     40.40 o 
   3   4   9     1690.92     1560.19     33.80 o 
   4   4   9      115.12      138.11     13.09 o 
   5   4   9      175.91      172.19     15.05 o 
   6   4   9      296.18      319.88     26.57 o 
   7   4   9      477.22      465.38     26.47 o 
   8   4   9      993.34     1066.54     38.15 o 
   9   4   9     2219.86     2348.57     63.10 o 
  10   4   9        1.20        0.90     10.77 o 
  11   4   9     1597.30     1708.26     66.06 o 
  12   4   9      632.10      724.86     50.90 o 
  13   4   9       66.30       80.27     22.20 o 
 -14   5   9      147.50      143.05     33.64 o 
 -13   5   9       54.43       68.42     18.31 o 
 -12   5   9     1591.98     1655.13     56.47 o 
 -11   5   9     2138.82     2026.92     57.35 o 
 -10   5   9     3703.60     3413.63     66.25 o 
  -9   5   9     1580.11     1439.74     41.32 o 
  -8   5   9       12.05       -1.04      6.59 o 
  -7   5   9      181.86      178.42     16.05 o 
  -6   5   9       15.53       37.60      8.65 o 
  -5   5   9     1428.21     1532.68     35.99 o 
  -4   5   9      659.66      703.47     27.94 o 
  -3   5   9     6991.66     7297.34     65.18 o 
  -2   5   9    13317.90    13643.50     99.32 o 
  -1   5   9    32525.71    34720.55    186.90 o 
   0   5   9     5427.52     5449.98     61.21 o 
   1   5   9    11198.36    11291.00     77.68 o 
   2   5   9     4741.39     5142.86     54.03 o 
   3   5   9       25.83       29.26      7.21 o 
   4   5   9      172.09      157.26     14.38 o 
   5   5   9       22.75       38.49      8.09 o 
   6   5   9     1155.09     1149.49     38.38 o 
   7   5   9        7.93       11.39      8.42 o 
   8   5   9      522.83      483.25     28.89 o 
   9   5   9     1258.18     1353.77     45.13 o 
  10   5   9     2045.14     2082.78     61.10 o 
  11   5   9        9.41       10.99     19.94 o 
  12   5   9      566.82      596.63     48.37 o 
  13   5   9       84.76       68.28     33.78 o 
 -14   6   9      468.64      505.49     46.67 o 
 -13   6   9      683.93      672.94     48.82 o 
 -12   6   9       26.14       -7.90     15.15 o 
 -11   6   9     5088.17     4884.98     99.84 o 
 -10   6   9      428.28      437.79     33.69 o 
  -9   6   9     5879.35     5851.79     86.57 o 
  -8   6   9     1105.96     1071.16     37.29 o 
  -7   6   9      724.29      756.19     31.64 o 
  -6   6   9     1996.62     1867.70     43.36 o 
  -5   6   9     1116.48     1076.50     48.19 o 
  -4   6   9      309.24      309.91     19.72 o 
  -3   6   9    10427.49    10836.74    102.21 o 
  -2   6   9    13970.46    14055.56     94.38 o 
  -1   6   9      447.36      486.56     20.68 o 
   0   6   9    12932.59    12585.26     87.91 o 
   1   6   9      777.83      792.91     22.89 o 
   2   6   9     4897.73     4880.37     55.44 o 
   3   6   9      107.02      119.27     12.83 o 
   4   6   9        2.11        9.97      6.80 o 
   5   6   9       45.43       76.22     11.02 o 
   6   6   9      130.06      171.34     18.56 o 
   7   6   9     4031.07     3796.85     67.96 o 
   8   6   9      410.30      480.24     29.66 o 
   9   6   9     2874.93     2886.64     74.39 o 
  10   6   9      109.95      126.93     20.11 o 
  11   6   9      307.33      267.38     33.22 o 
  12   6   9      348.47      373.80     38.30 o 
 -13   7   9      528.93      530.10     52.42 o 
 -12   7   9      222.70      215.09     25.25 o 
 -11   7   9      162.04      154.48     21.25 o 
 -10   7   9      474.07      489.56     34.72 o 
  -9   7   9     1309.15     1295.39     50.54 o 
  -8   7   9     2319.64     2245.42     51.93 o 
  -7   7   9     1881.33     1974.52     47.25 o 
  -6   7   9      115.28      100.23     13.41 o 
  -5   7   9      735.41      718.45     30.41 o 
  -4   7   9     2650.39     2453.13     48.22 o 
  -3   7   9     9174.02     9281.40     96.83 o 
  -2   7   9    13954.21    14616.80    100.88 o 
  -1   7   9      470.41      376.20     16.65 o 
   0   7   9      568.27      551.57     18.69 o 
   1   7   9     1657.01     1731.41     33.91 o 
   2   7   9     7214.04     6656.48     80.25 o 
   3   7   9     2469.07     2454.07     54.58 o 
   4   7   9      662.32      682.53     30.18 o 
   5   7   9       21.75       34.33     12.07 o 
   6   7   9     1528.12     1375.97     40.34 o 
   7   7   9     3901.83     3756.59     94.72 o 
   8   7   9     1963.67     1961.12     58.52 o 
   9   7   9       29.45       53.75     15.30 o 
  10   7   9      327.60      335.43     31.36 o 
  11   7   9      250.92      239.74     28.50 o 
  12   7   9       53.00      120.12     28.63 o 
 -13   8   9     1214.88     1161.47     67.85 o 
 -12   8   9      181.12      224.23     30.12 o 
 -11   8   9       13.90       -3.67     12.06 o 
 -10   8   9      169.00      228.38     25.66 o 
  -9   8   9     2404.87     2178.40     62.12 o 
  -8   8   9       87.62      113.97     18.29 o 
  -7   8   9     4544.83     4484.20     75.06 o 
  -6   8   9      104.71      128.86     14.67 o 
  -5   8   9      262.41      255.95     20.00 o 
  -4   8   9      119.20       81.56     12.05 o 
  -3   8   9      294.17      322.40     21.41 o 
  -2   8   9      795.89      906.99     31.34 o 
  -1   8   9       39.41       36.06      7.04 o 
   0   8   9      755.44      702.54     24.95 o 
   1   8   9      730.58      719.97     25.11 o 
   2   8   9      682.46      705.39     29.68 o 
   3   8   9      133.70      137.00     15.13 o 
   4   8   9      271.69      266.59     20.84 o 
   5   8   9     1756.82     1669.64     43.95 o 
   6   8   9     2730.72     2616.01     57.27 o 
   7   8   9     7582.87     6983.79    112.63 o 
   8   8   9       77.81       89.11     17.51 o 
   9   8   9      306.42      320.42     30.26 o 
  10   8   9       16.11       23.48     15.23 o 
  11   8   9      635.62      569.67     71.19 o 
 -12   9   9      298.16      265.38     33.74 o 
 -11   9   9       13.93        8.93     24.96 o 
 -10   9   9       60.53       58.49     15.69 o 
  -9   9   9     5421.94     5466.53    102.85 o 
  -8   9   9        2.46       13.69     11.03 o 
  -7   9   9      756.42      824.38     42.80 o 
  -6   9   9       15.68        6.69      9.01 o 
  -5   9   9      507.97      515.72     29.16 o 
  -4   9   9      577.57      592.19     32.47 o 
  -3   9   9       92.47       81.80     11.92 o 
  -2   9   9        5.04        2.90      9.93 o 
  -1   9   9     1042.46      914.62     36.70 o 
   0   9   9      351.14      348.84     19.94 o 
   1   9   9        7.69        5.89      6.73 o 
   2   9   9      622.87      598.27     32.24 o 
   3   9   9     1310.92     1409.57     39.67 o 
   4   9   9      187.38      211.70     19.16 o 
   5   9   9      969.83      961.63     39.17 o 
   6   9   9      255.11      269.91     26.58 o 
   7   9   9      516.00      477.06     36.23 o 
   8   9   9       78.35       79.98     17.24 o 
   9   9   9     2448.07     2469.28     72.54 o 
  10   9   9       70.83       62.06     21.31 o 
  11   9   9       56.19       80.69     22.32 o 
 -11  10   9       17.44        2.84     17.10 o 
 -10  10   9      127.49      117.99     25.09 o 
  -9  10   9     1169.36     1155.96     54.51 o 
  -8  10   9       24.70       18.15     12.00 o 
  -7  10   9     3256.10     3069.35     74.15 o 
  -6  10   9     3504.65     3291.03     93.97 o 
  -5  10   9     5946.42     6141.26     90.66 o 
  -4  10   9     8816.99     9096.68    116.73 o 
  -3  10   9     1336.17     1264.80     44.31 o 
  -2  10   9       53.08       63.10     16.70 o 
  -1  10   9       22.51       36.12     11.22 o 
   0  10   9     5803.21     5517.47    101.08 o 
   1  10   9      230.98      287.73     21.70 o 
   2  10   9     2763.46     2715.19     56.53 o 
   3  10   9     1348.63     1377.10     41.34 o 
   4  10   9     4754.07     4745.15     79.09 o 
   5  10   9     3307.28     3388.54    104.98 o 
   6  10   9     1144.63     1081.35     50.55 o 
   7  10   9       24.65       32.69     13.72 o 
   8  10   9        0.52       -5.22     14.72 o 
   9  10   9        6.94       17.52     26.59 o 
  10  10   9        1.96       26.65     20.60 o 
 -10  11   9        0.30        9.43     24.13 o 
  -9  11   9      614.40      634.08     43.56 o 
  -8  11   9        0.42      -15.86     11.56 o 
  -7  11   9      227.17      245.59     26.32 o 
  -6  11   9      139.69      153.65     21.34 o 
  -5  11   9        8.40        3.96     12.29 o 
  -4  11   9     1884.23     1831.88     54.41 o 
  -3  11   9       36.47       49.26     13.32 o 
  -2  11   9       46.66       23.14     12.52 o 
  -1  11   9     2098.50     2120.04     64.69 o 
   0  11   9      123.72      157.32     21.55 o 
   1  11   9      353.63      290.61     30.98 o 
   2  11   9      100.46      116.60     15.58 o 
   3  11   9       44.62       61.93     18.01 o 
   4  11   9      203.42      176.27     22.52 o 
   5  11   9     1173.98     1118.13     51.19 o 
   6  11   9      559.13      613.52     40.80 o 
   7  11   9      243.51      289.79     30.61 o 
   8  11   9      173.69      264.53     33.92 o 
   9  11   9      186.31      188.84     31.59 o 
  -9  12   9      193.16      195.43     31.56 o 
  -8  12   9      202.18      261.01     29.81 o 
  -7  12   9      998.99     1071.82     54.05 o 
  -6  12   9       17.36       27.78     14.80 o 
  -5  12   9     1737.01     1753.16     67.92 o 
  -4  12   9     3270.99     3177.69    109.39 o 
  -3  12   9       52.36       39.69     16.31 o 
  -2  12   9      268.70      271.73     26.05 o 
  -1  12   9      141.85      147.91     25.86 o 
   0  12   9      505.37      487.36     39.95 o 
   1  12   9       60.04       82.75     22.71 o 
   2  12   9     3321.64     3331.25     97.18 o 
   3  12   9       49.89       57.41     30.11 o 
   4  12   9     2860.74     2858.37    123.44 o 
   5  12   9     1099.38     1105.17     53.76 o 
   6  12   9      405.90      386.34     33.74 o 
   7  12   9     1323.11     1309.91     70.47 o 
   8  12   9       83.47       84.41     23.81 o 
  -8  13   9      522.11      569.96     50.01 o 
  -7  13   9      213.23      243.62     35.63 o 
  -6  13   9       28.81       25.25     20.14 o 
  -5  13   9      140.90      155.20     28.78 o 
  -4  13   9     1108.13     1191.90     61.81 o 
  -3  13   9        1.60       36.42     17.34 o 
  -2  13   9      136.03      129.92     26.37 o 
  -1  13   9       86.85      107.90     21.46 o 
   0  13   9        9.52       16.28     14.43 o 
   1  13   9      741.83      888.41     52.78 o 
   2  13   9      386.49      329.61     39.64 o 
   3  13   9      561.75      632.27     54.97 o 
   4  13   9      262.96      326.23     37.00 o 
   5  13   9      272.61      278.49     31.48 o 
   6  13   9      399.16      503.03     54.54 o 
  -6  14   9       65.24       65.94     22.18 o 
  -5  14   9      555.58      605.54     49.77 o 
  -4  14   9      214.29      249.38     37.11 o 
  -3  14   9      682.04      660.82     58.28 o 
  -2  14   9     2462.51     2568.11    163.32 o 
  -1  14   9      166.82      215.07     36.69 o 
   0  14   9     4599.96     4683.38    128.02 o 
   1  14   9       88.45       76.17     23.83 o 
   2  14   9      260.48      390.61     44.75 o 
   3  14   9      540.90      493.52     54.80 o 
   4  14   9        1.42       38.54     20.25 o 
 -15   0  10     3708.80     3965.46    277.37 o 
 -14   0  10     2627.49     2604.90    156.19 o 
 -13   0  10      238.22      134.45     32.63 o 
 -12   0  10      309.16      302.77     45.17 o 
 -11   0  10     6119.39     5512.69    153.30 o 
 -10   0  10      389.09      402.79     46.83 o 
  -9   0  10     1354.95     1166.36     48.65 o 
  -8   0  10     2135.31     2061.04     47.85 o 
  -7   0  10    14090.81    13830.70    135.33 o 
  -6   0  10    25219.24    24349.48    193.32 o 
  -5   0  10    11648.14    11211.58    128.73 o 
  -4   0  10      152.68      214.89     17.41 o 
  -3   0  10     2600.44     2318.45     39.87 o 
  -2   0  10     2688.04     2627.53     42.08 o 
  -1   0  10     1013.75     1110.36     27.12 o 
   0   0  10     1132.95     1240.92     28.61 o 
   1   0  10     3998.34     4023.14     53.34 o 
   2   0  10      342.29      496.50     26.94 o 
   3   0  10    14542.45    16007.53    135.63 o 
   4   0  10        1.97        3.94      5.92 o 
   5   0  10    17320.27    17963.06    157.65 o 
   6   0  10     2152.70     2019.17     58.74 o 
   7   0  10     4980.42     4863.04    173.84 o 
   8   0  10     1523.26     1426.24     56.35 o 
   9   0  10      596.39      593.24     57.27 o 
  10   0  10      651.63      662.40     63.89 o 
  11   0  10       29.46       23.84     16.82 o 
  12   0  10      148.06      174.55     36.03 o 
  13   0  10     1412.91     1427.72     98.32 o 
 -15   1  10      106.56      157.96     35.16 o 
 -14   1  10      184.45      230.15     30.08 o 
 -13   1  10      118.74      111.77     33.72 o 
 -12   1  10        3.71      -10.61     11.13 o 
 -11   1  10      848.17      860.40     48.01 o 
 -10   1  10       62.56       44.97     12.40 o 
  -9   1  10      343.56      307.52     24.50 o 
  -8   1  10      693.84      636.60     22.26 o 
  -7   1  10     9096.95     9016.11     72.16 o 
  -6   1  10       16.30       20.11      5.47 o 
  -5   1  10     3721.76     3942.63     40.10 o 
  -4   1  10     1083.05     1033.22     18.65 o 
  -3   1  10     1089.56     1329.22     22.25 o 
  -2   1  10    13890.99    14437.11    102.37 o 
  -1   1  10      754.59      739.88     15.81 o 
   0   1  10     2218.10     2141.69     26.77 o 
   1   1  10     4990.73     4979.27     42.97 o 
   2   1  10    16030.32    16105.52     93.86 o 
   3   1  10     1061.90     1113.65     19.45 o 
   4   1  10       60.09       36.61      6.66 o 
   5   1  10     3404.05     3741.64     53.68 o 
   6   1  10       11.47       27.69      7.28 o 
   7   1  10        0.76        3.57      6.80 o 
   8   1  10     1332.21     1331.58     42.51 o 
   9   1  10     3570.33     3467.18     72.75 o 
  10   1  10       37.69       25.19     14.30 o 
  11   1  10       66.76       35.57     18.75 o 
  12   1  10      384.62      478.22     55.44 o 
  13   1  10        4.86      -10.21     13.57 o 
 -15   2  10     1564.93     1652.68     91.83 o 
 -14   2  10      517.51      618.74     47.77 o 
 -13   2  10      888.82      964.72     77.70 o 
 -12   2  10      552.19      597.94     43.90 o 
 -11   2  10      249.24      281.95     25.26 o 
 -10   2  10       26.49       27.73      9.20 o 
  -9   2  10     3838.52     3795.28     62.46 o 
  -8   2  10     1383.58     1295.11     34.52 o 
  -7   2  10     3105.18     2967.69     50.32 o 
  -6   2  10     5946.11     5740.44     69.11 o 
  -5   2  10     2706.16     2636.38     36.25 o 
  -4   2  10     8203.32     8178.67     73.81 o 
  -3   2  10    15791.86    16990.09    127.84 o 
  -2   2  10     1826.81     2272.27     29.52 o 
  -1   2  10     1632.09     1562.13     24.59 o 
   0   2  10     1189.31     1165.83     19.92 o 
   1   2  10      711.37      696.97     15.30 o 
   2   2  10     2281.36     1976.72     29.96 o 
   3   2  10     2881.29     2407.10     34.77 o 
   4   2  10     1785.13     1731.89     47.22 o 
   5   2  10     1268.14     1293.90     27.94 o 
   6   2  10     1478.95     1608.43     42.78 o 
   7   2  10     1541.98     1694.37     40.68 o 
   8   2  10      937.92      986.24     42.69 o 
   9   2  10     1789.31     1837.52     53.09 o 
  10   2  10       13.41       25.47     11.08 o 
  11   2  10      671.50      678.62     41.67 o 
  12   2  10      633.56      670.14     48.84 o 
  13   2  10      179.12      185.59     32.56 o 
 -15   3  10      185.44      249.81     38.36 o 
 -14   3  10      441.47      429.81     39.34 o 
 -13   3  10     1461.33     1535.54     65.45 o 
 -12   3  10      527.62      576.39     37.99 o 
 -11   3  10       37.97       39.11     10.95 o 
 -10   3  10     1985.25     1936.83     48.63 o 
  -9   3  10     3148.44     3116.91     57.99 o 
  -8   3  10     2663.90     2465.72     76.24 o 
  -7   3  10     4907.43     4765.33     66.61 o 
  -6   3  10     1843.87     1783.71     39.31 o 
  -5   3  10     2558.82     2578.19     38.77 o 
  -4   3  10     2091.09     2036.60     30.95 o 
  -3   3  10      502.09      681.71     17.84 o 
  -2   3  10    16876.29    17548.94    101.25 o 
  -1   3  10     2203.93     2261.91     30.49 o 
   0   3  10      309.50      336.69     12.56 o 
   1   3  10     1835.22     1829.81     25.02 o 
   2   3  10     7724.25     7214.97     63.14 o 
   3   3  10       12.10       26.42      5.73 o 
   4   3  10     6062.74     6300.89     61.93 o 
   5   3  10       39.53       46.60      9.25 o 
   6   3  10       71.56       70.24     11.09 o 
   7   3  10      415.19      425.29     24.95 o 
   8   3  10      357.07      373.40     24.31 o 
   9   3  10      379.63      327.42     34.07 o 
  10   3  10      714.13      661.84     39.83 o 
  11   3  10      332.02      397.03     31.86 o 
  12   3  10     1611.84     1749.71     60.46 o 
  13   3  10        4.94       11.00     21.07 o 
 -15   4  10       32.61       80.51     31.59 o 
 -14   4  10      300.54      373.76     44.23 o 
 -13   4  10     2230.07     2287.61     66.48 o 
 -12   4  10       45.33       32.16     17.95 o 
 -11   4  10    11319.90    11314.63    129.43 o 
 -10   4  10        7.29        5.89      8.27 o 
  -9   4  10     3934.02     3829.68     66.37 o 
  -8   4  10      395.22      414.95     24.87 o 
  -7   4  10       21.71       25.51      8.23 o 
  -6   4  10     1369.79     1430.11     35.22 o 
  -5   4  10      997.91     1205.06     39.87 o 
  -4   4  10    10033.84     9577.95     91.94 o 
  -3   4  10        0.04        8.64      4.56 o 
  -2   4  10     5560.50     5711.51     49.70 o 
  -1   4  10        4.57        9.19      4.33 o 
   0   4  10     8563.93     8256.46     63.05 o 
   1   4  10      165.77      100.85      7.57 o 
   2   4  10     9865.11    10316.28     69.49 o 
   3   4  10     7706.93     7331.78     80.62 o 
   4   4  10     3799.98     3352.71     70.68 o 
   5   4  10      608.05      636.04     27.54 o 
   6   4  10       49.86       22.64      7.96 o 
   7   4  10      412.27      381.34     24.30 o 
   8   4  10      388.01      511.66     49.30 o 
   9   4  10     1071.66     1107.48     41.35 o 
  10   4  10     1651.20     1587.64     54.51 o 
  11   4  10     1462.93     1395.73     59.62 o 
  12   4  10      216.43      267.80     37.97 o 
  13   4  10        6.70       -6.30     26.88 o 
 -14   5  10      131.10      171.70     30.57 o 
 -13   5  10     1058.65     1035.64     51.67 o 
 -12   5  10     2100.92     2149.34     62.53 o 
 -11   5  10       33.70       45.41     14.87 o 
 -10   5  10     6752.82     6641.75     94.87 o 
  -9   5  10       82.44       96.74     15.26 o 
  -8   5  10      445.52      440.88     26.18 o 
  -7   5  10      513.88      524.76     26.88 o 
  -6   5  10     1262.74     1281.88     38.98 o 
  -5   5  10     1544.89     1358.46     39.21 o 
  -4   5  10        0.65        2.24      5.53 o 
  -3   5  10        8.21       13.28      4.32 o 
  -2   5  10      332.28      379.13     14.03 o 
  -1   5  10    22972.84    24007.28    142.45 o 
   0   5  10      363.82      351.95     14.13 o 
   1   5  10     8393.48     8323.98     65.04 o 
   2   5  10     1019.14     1129.59     29.77 o 
   3   5  10     2312.23     2542.45     46.64 o 
   4   5  10     1864.55     1792.00     42.33 o 
   5   5  10      732.34      946.44     32.53 o 
   6   5  10        3.03        5.04      6.24 o 
   7   5  10        3.95       18.91      9.41 o 
   8   5  10     1280.46     1202.31     42.38 o 
   9   5  10      503.61      534.15     31.83 o 
  10   5  10     1585.82     1656.48     56.12 o 
  11   5  10      189.39      178.07     25.88 o 
  12   5  10       35.07       11.42     17.14 o 
  13   5  10      421.41      387.61     40.39 o 
 -14   6  10        9.12       30.66     39.01 o 
 -13   6  10       41.58       28.09     14.46 o 
 -12   6  10      341.97      321.02     29.12 o 
 -11   6  10      509.89      468.97     34.48 o 
 -10   6  10        3.40       -3.70      8.78 o 
  -9   6  10     4507.38     4494.00     75.96 o 
  -8   6  10     3406.56     3301.10     62.24 o 
  -7   6  10      258.16      315.99     21.78 o 
  -6   6  10     1388.55     1250.55     35.23 o 
  -5   6  10     4410.92     4534.85     66.56 o 
  -4   6  10       45.79       19.70      8.18 o 
  -3   6  10     6449.37     6214.61     84.79 o 
  -2   6  10     7427.84     7504.08     64.15 o 
  -1   6  10       96.94      145.06     10.60 o 
   0   6  10     7988.10     8328.37     72.64 o 
   1   6  10    11761.39    12129.91     99.12 o 
   2   6  10      715.15      688.99     27.21 o 
   3   6  10      210.16      186.73     16.03 o 
   4   6  10      427.33      377.76     22.75 o 
   5   6  10       27.09       39.09      9.07 o 
   6   6  10     1366.68     1501.99     41.26 o 
   7   6  10     1018.00      923.90     37.87 o 
   8   6  10       70.74      107.69     15.50 o 
   9   6  10       40.78       47.37     13.07 o 
  10   6  10     1374.95     1374.15     56.87 o 
  11   6  10       20.32       22.01     21.07 o 
  12   6  10      301.93      329.06     44.42 o 
 -13   7  10       13.09      -21.81     33.34 o 
 -12   7  10      196.83      210.38     25.41 o 
 -11   7  10      442.04      433.38     41.35 o 
 -10   7  10     2763.24     2633.66     68.18 o 
  -9   7  10        3.23       -1.62      8.99 o 
  -8   7  10     2771.31     2682.30     64.42 o 
  -7   7  10       15.53       -5.60     10.04 o 
  -6   7  10       25.98       20.62      8.14 o 
  -5   7  10       15.18       17.70      7.87 o 
  -4   7  10     4239.98     3935.05     70.66 o 
  -3   7  10        7.55       16.24      7.48 o 
  -2   7  10      687.95      697.66     27.74 o 
  -1   7  10    17272.61    17637.02    122.39 o 
   0   7  10      103.57       74.48      9.58 o 
   1   7  10     8310.58     8422.82     86.65 o 
   2   7  10       70.97       42.74      9.10 o 
   3   7  10      845.07      866.15     32.14 o 
   4   7  10      276.32      199.31     17.67 o 
   5   7  10        1.12        2.37      7.18 o 
   6   7  10     2987.47     2697.68     57.09 o 
   7   7  10        0.84        3.34     10.23 o 
   8   7  10     1617.65     1469.11     47.34 o 
   9   7  10       83.52       67.92     16.21 o 
  10   7  10        2.15       20.80     14.14 o 
  11   7  10      144.68      131.86     25.97 o 
  12   7  10        3.46       12.59     18.62 o 
 -13   8  10       57.76       66.73     21.16 o 
 -12   8  10     2162.10     2303.84     79.72 o 
 -11   8  10       29.43       18.72     13.93 o 
 -10   8  10     1394.84     1338.53     55.38 o 
  -9   8  10      111.76      100.63     17.99 o 
  -8   8  10     7767.72     7883.33    105.73 o 
  -7   8  10        2.36      -15.54     10.36 o 
  -6   8  10      291.18      379.11     25.19 o 
  -5   8  10      775.89      762.53     33.15 o 
  -4   8  10      857.32      796.78     38.62 o 
  -3   8  10     1207.42     1277.89     35.51 o 
  -2   8  10     1320.68     1355.71     35.71 o 
  -1   8  10      213.22      173.56     16.27 o 
   0   8  10       48.99       27.23      8.04 o 
   1   8  10     6162.12     5884.05     77.19 o 
   2   8  10      164.14      157.83     15.42 o 
   3   8  10        3.71       -8.78     12.21 o 
   4   8  10     1105.82     1084.31     37.07 o 
   5   8  10      565.04      522.33     29.95 o 
   6   8  10      458.39      444.06     30.90 o 
   7   8  10      456.94      476.10     33.65 o 
   8   8  10     1874.17     1757.60     59.44 o 
   9   8  10      279.46      232.72     27.28 o 
  10   8  10       43.22       26.81     15.89 o 
  11   8  10      161.12      142.31     24.20 o 
 -12   9  10       25.02       55.43     19.74 o 
 -11   9  10       50.76       45.87     18.96 o 
 -10   9  10      713.39      763.24     46.34 o 
  -9   9  10       19.19       43.06     13.68 o 
  -8   9  10      623.05      643.65     42.08 o 
  -7   9  10     4128.85     3924.98     73.11 o 
  -6   9  10     4662.73     4604.79     86.83 o 
  -5   9  10    11501.23    11268.28    123.48 o 
  -4   9  10      546.33      520.97     28.68 o 
  -3   9  10      275.22      302.64     21.99 o 
  -2   9  10     2979.28     2940.26     62.24 o 
  -1   9  10       17.00       27.21     10.23 o 
   0   9  10      160.99      168.08     17.87 o 
   1   9  10       86.27       96.41     12.94 o 
   2   9  10      809.81      763.65     32.53 o 
   3   9  10     3127.62     3030.81     59.28 o 
   4   9  10     3129.13     3012.40     60.67 o 
   5   9  10      107.10      123.83     16.19 o 
   6   9  10     1575.19     1479.97     47.00 o 
   7   9  10      284.29      257.27     32.35 o 
   8   9  10      520.76      570.91     40.35 o 
   9   9  10      665.52      678.49     47.24 o 
  10   9  10      199.57      219.31     28.75 o 
 -11  10  10      119.89       71.30     22.40 o 
 -10  10  10      347.27      335.52     32.80 o 
  -9  10  10       23.82        9.14     29.78 o 
  -8  10  10      261.79      256.01     27.34 o 
  -7  10  10        0.08       10.91     10.99 o 
  -6  10  10      939.13      880.31     49.53 o 
  -5  10  10       19.80       27.04     14.77 o 
  -4  10  10       88.47       76.19     13.37 o 
  -3  10  10      108.91      103.61     16.37 o 
  -2  10  10      121.89      139.84     17.85 o 
  -1  10  10      474.57      459.30     33.59 o 
   0  10  10      722.21      659.65     49.60 o 
   1  10  10        2.24        2.38      8.88 o 
   2  10  10      859.41      919.07     36.82 o 
   3  10  10       22.54       42.46     11.20 o 
   4  10  10      992.96     1053.05     43.87 o 
   5  10  10      156.37      129.00     17.38 o 
   6  10  10      714.51      790.01     44.56 o 
   7  10  10       33.74       21.40     13.00 o 
   8  10  10     1011.80     1054.74     55.00 o 
   9  10  10       45.54       33.83     15.93 o 
  10  10  10       75.16       69.34     24.05 o 
 -10  11  10      271.56      305.72     37.19 o 
  -9  11  10      102.88      107.83     31.58 o 
  -8  11  10        4.64       12.95     14.09 o 
  -7  11  10       29.16       17.94     14.12 o 
  -6  11  10     4673.16     4686.76     93.50 o 
  -5  11  10     8414.71     8470.15    141.97 o 
  -4  11  10      386.95      355.93     29.80 o 
  -3  11  10     4244.09     4141.02     82.74 o 
  -2  11  10        2.56      -10.93      9.89 o 
  -1  11  10      296.17      332.28     38.53 o 
   0  11  10      108.26       99.88     18.38 o 
   1  11  10      347.63      349.86     31.53 o 
   2  11  10      712.19      701.55     38.63 o 
   3  11  10     5382.86     5307.11     86.22 o 
   4  11  10     6307.72     6074.31    138.12 o 
   5  11  10      246.34      261.86     32.17 o 
   6  11  10      782.72      821.10     47.67 o 
   7  11  10      112.96      111.29     21.23 o 
   8  11  10      246.56      219.84     27.29 o 
   9  11  10       23.54        3.58     47.59 o 
  -9  12  10      148.72      203.61     30.08 o 
  -8  12  10     1582.10     1683.81     65.44 o 
  -7  12  10        8.24       15.19     18.83 o 
  -6  12  10        0.69       -4.60     12.72 o 
  -5  12  10     2435.36     2538.12     79.07 o 
  -4  12  10      234.58      210.57     28.45 o 
  -3  12  10      134.98      112.60     20.14 o 
  -2  12  10      183.13      172.23     26.06 o 
  -1  12  10      189.11      211.65     26.27 o 
   0  12  10       85.44       59.99     16.47 o 
   1  12  10       62.06       50.91     16.18 o 
   2  12  10       65.22       36.13     14.50 o 
   3  12  10      847.56      853.80     51.29 o 
   4  12  10      123.24      138.27     21.50 o 
   5  12  10      780.64      781.63     46.65 o 
   6  12  10       30.13       34.33     15.65 o 
   7  12  10      257.78      267.67     29.73 o 
  -7  13  10        9.61      -26.87     17.92 o 
  -6  13  10       25.14       25.31     17.14 o 
  -5  13  10      148.14      185.80     27.96 o 
  -4  13  10      547.27      499.31     43.14 o 
  -3  13  10      403.85      421.14     44.87 o 
  -2  13  10      426.72      444.42     53.49 o 
  -1  13  10     1527.86     1567.59     83.57 o 
   0  13  10      155.16      143.40     33.50 o 
   1  13  10      728.99      776.24     50.65 o 
   2  13  10      129.45      163.50     29.30 o 
   3  13  10      369.24      296.89     39.22 o 
   4  13  10       21.57       58.27     21.30 o 
   5  13  10      485.96      539.56     42.02 o 
   6  13  10     1531.49     1584.61     67.56 o 
  -5  14  10        0.57      -25.03     16.68 o 
  -4  14  10      234.05      341.76     52.00 o 
  -3  14  10      327.10      321.34     49.46 o 
  -2  14  10      771.45      822.95     95.43 o 
  -1  14  10      295.95      343.55     41.25 o 
   0  14  10      708.43      729.71     54.84 o 
   1  14  10      315.02      264.19     39.07 o 
   2  14  10       30.21       33.90     18.68 o 
   3  14  10        7.64      -23.19     15.46 o 
 -15   1  11     1077.79     1022.59     62.11 o 
 -14   1  11     3051.56     3096.36     91.29 o 
 -13   1  11       42.39       28.04     16.15 o 
 -12   1  11      732.46      685.11     47.12 o 
 -11   1  11      127.49      109.76     22.32 o 
 -10   1  11     1993.73     1876.39     64.70 o 
  -9   1  11      257.11      308.07     25.69 o 
  -8   1  11     7662.10     8041.19     89.35 o 
  -7   1  11    14994.19    14575.31    116.98 o 
  -6   1  11     1888.20     1752.63     36.86 o 
  -5   1  11    20821.92    23023.59    160.02 o 
  -4   1  11     1116.75     1107.89     20.17 o 
  -3   1  11     1055.80      728.54     16.43 o 
  -2   1  11      909.22     1173.48     20.45 o 
  -1   1  11     5974.60     6408.39     51.90 o 
   0   1  11      642.68      637.50     15.56 o 
   1   1  11     2572.29     2439.88     29.90 o 
   2   1  11      187.18      236.05     10.78 o 
   3   1  11      200.54      138.50      8.66 o 
   4   1  11     2132.07     2064.74     32.95 o 
   5   1  11      966.52     1126.96     26.17 o 
   6   1  11     3276.04     3097.21     50.77 o 
   7   1  11      199.21      148.02     16.96 o 
   8   1  11     6205.19     6390.01    114.61 o 
   9   1  11      903.98      820.49     40.89 o 
  10   1  11      243.62      233.19     30.72 o 
  11   1  11     1427.21     1420.31     63.07 o 
  12   1  11        1.51       14.90     14.81 o 
  13   1  11      601.29      731.92     53.55 o 
 -15   2  11       57.62       97.45     23.28 o 
 -14   2  11        9.36        9.01     17.90 o 
 -13   2  11      135.88      185.52     29.08 o 
 -12   2  11      155.65      181.07     25.41 o 
 -11   2  11      222.80      210.40     25.16 o 
 -10   2  11      394.45      401.98     25.15 o 
  -9   2  11      295.47      329.21     22.05 o 
  -8   2  11     6486.26     6508.94     81.02 o 
  -7   2  11    13436.11    13584.05    120.59 o 
  -6   2  11     7020.09     6870.21     66.74 o 
  -5   2  11     1361.03     1168.04     24.53 o 
  -4   2  11      130.93      135.08      7.64 o 
  -3   2  11    16753.26    17406.63    101.42 o 
  -2   2  11     2038.94     1799.33     25.72 o 
  -1   2  11     3549.30     3432.32     36.74 o 
   0   2  11       38.77       18.72      4.66 o 
   1   2  11     2751.91     2231.77     28.50 o 
   2   2  11     6675.46     6770.27     53.13 o 
   3   2  11     2080.01     2178.10     36.02 o 
   4   2  11     1299.08     1301.42     27.45 o 
   5   2  11        2.61        7.18      7.52 o 
   6   2  11     1081.36      933.29     31.05 o 
   7   2  11      191.36      134.78     14.42 o 
   8   2  11     6600.84     6149.16     97.17 o 
   9   2  11      234.04      248.39     24.17 o 
  10   2  11      327.42      410.64     32.10 o 
  11   2  11      183.40      241.57     32.81 o 
  12   2  11      358.91      382.41     38.05 o 
  13   2  11     1265.92     1283.03     86.00 o 
 -15   3  11      156.68      141.73     30.32 o 
 -14   3  11     1610.28     1609.56    102.64 o 
 -13   3  11      285.10      350.70     35.77 o 
 -12   3  11     6535.76     6331.24    107.45 o 
 -11   3  11      979.57     1021.79     57.46 o 
 -10   3  11     1807.76     1768.30     46.21 o 
  -9   3  11      209.17      223.01     18.99 o 
  -8   3  11      607.32      529.47     26.60 o 
  -7   3  11     2887.70     2558.14     48.36 o 
  -6   3  11      327.30      342.49     20.24 o 
  -5   3  11     7555.82     7062.79     85.90 o 
  -4   3  11     2257.85     2391.12     34.42 o 
  -3   3  11     3374.46     3151.02     46.06 o 
  -2   3  11      503.30      325.44     12.57 o 
  -1   3  11      255.05      275.68     12.32 o 
   0   3  11       71.79       53.04      6.45 o 
   1   3  11     2398.86     2383.04     29.68 o 
   2   3  11      266.22      228.56     12.67 o 
   3   3  11     3606.49     3476.31     43.72 o 
   4   3  11     5107.88     4914.50     70.68 o 
   5   3  11      912.22      966.58     30.54 o 
   6   3  11      524.57      544.48     30.64 o 
   7   3  11      110.90      137.27     16.18 o 
   8   3  11     2111.39     1977.29     54.08 o 
   9   3  11      358.17      406.05     31.02 o 
  10   3  11     1872.22     1891.50     57.94 o 
  11   3  11     2058.19     2096.76     63.15 o 
  12   3  11       16.10        8.65     14.92 o 
  13   3  11      269.08      227.95     39.04 o 
 -14   4  11     1374.35     1398.46     80.82 o 
 -13   4  11       65.16       51.84     16.23 o 
 -12   4  11      509.44      445.09     31.04 o 
 -11   4  11     3473.26     3404.01     68.54 o 
 -10   4  11      882.37      858.28     37.14 o 
  -9   4  11     1644.85     1556.44     41.93 o 
  -8   4  11      315.53      272.87     20.28 o 
  -7   4  11      392.14      295.02     22.40 o 
  -6   4  11     1361.05     1426.74     35.68 o 
  -5   4  11     1991.91     2056.76     50.02 o 
  -4   4  11     6752.46     7144.06     65.29 o 
  -3   4  11      126.90      152.73      8.22 o 
  -2   4  11     2781.11     2869.30     34.57 o 
  -1   4  11      168.07      159.46     10.01 o 
   0   4  11     4146.59     4000.91     41.99 o 
   1   4  11        6.53        1.10      4.38 o 
   2   4  11      444.00      475.23     16.69 o 
   3   4  11     7419.71     6954.41     78.95 o 
   4   4  11     1032.16     1051.70     32.51 o 
   5   4  11      239.27      246.22     18.85 o 
   6   4  11       43.19       68.92     11.24 o 
   7   4  11      160.44      121.96     14.73 o 
   8   4  11      595.54      590.28     31.52 o 
   9   4  11     2124.24     2165.60     62.34 o 
  10   4  11      287.41      299.08     28.42 o 
  11   4  11       81.64       81.30     17.64 o 
  12   4  11       89.85       94.51     21.85 o 
  13   4  11       82.58       81.77     48.50 o 
 -14   5  11        2.63       33.60     21.51 o 
 -13   5  11      787.09      824.72     55.45 o 
 -12   5  11     2850.04     2772.46     65.16 o 
 -11   5  11       69.07       75.95     13.68 o 
 -10   5  11     2273.57     2159.51     53.43 o 
  -9   5  11      233.69      203.19     22.13 o 
  -8   5  11      890.12      889.18     35.26 o 
  -7   5  11      105.79       91.93     15.95 o 
  -6   5  11     1572.08     1561.38     38.73 o 
  -5   5  11      572.65      516.98     24.92 o 
  -4   5  11      932.27      920.41     28.03 o 
  -3   5  11     1690.64     1439.27     28.15 o 
  -2   5  11      565.85      665.25     21.68 o 
  -1   5  11      617.92      556.75     17.49 o 
   0   5  11     2267.89     2288.46     32.48 o 
   1   5  11     1291.37     1354.58     23.75 o 
   2   5  11      965.52      821.46     27.46 o 
   3   5  11      690.28      727.05     28.35 o 
   4   5  11     1773.29     1697.93     40.06 o 
   5   5  11      544.40      634.49     29.13 o 
   6   5  11     1244.78     1255.28     37.49 o 
   7   5  11       14.00        5.76      8.48 o 
   8   5  11     1536.93     1487.34     44.76 o 
   9   5  11     2725.94     2766.70     62.54 o 
  10   5  11       17.56       28.59     14.09 o 
  11   5  11       32.29       -6.27     14.28 o 
  12   5  11       92.29      108.10     27.30 o 
 -14   6  11        6.66       14.53     20.13 o 
 -13   6  11      774.58      730.11     45.61 o 
 -12   6  11      182.49      211.08     24.17 o 
 -11   6  11     2557.13     2641.43     62.37 o 
 -10   6  11      369.84      374.47     36.62 o 
  -9   6  11     4587.12     4417.73     75.64 o 
  -8   6  11      477.68      419.69     26.64 o 
  -7   6  11       18.33       13.05      7.90 o 
  -6   6  11     5257.63     5158.63     74.57 o 
  -5   6  11       63.93      108.28     12.39 o 
  -4   6  11      377.44      382.26     22.13 o 
  -3   6  11     4675.32     4633.17     70.13 o 
  -2   6  11      645.33      669.20     19.11 o 
  -1   6  11     6952.91     6484.02     83.59 o 
   0   6  11    33063.12    33205.79    178.56 o 
   1   6  11      888.43      984.47     24.89 o 
   2   6  11      336.52      355.67     21.34 o 
   3   6  11     2213.06     2175.36     45.54 o 
   4   6  11       43.78       18.88      7.75 o 
   5   6  11      428.37      479.28     27.00 o 
   6   6  11      187.01      181.33     20.47 o 
   7   6  11      800.32      681.54     34.50 o 
   8   6  11       53.91       41.94     13.66 o 
   9   6  11     1581.50     1652.73     50.45 o 
  10   6  11      815.69      884.79     56.29 o 
  11   6  11      174.36      223.95     30.69 o 
  12   6  11       82.23      106.66     24.83 o 
 -13   7  11     1464.62     1398.89     82.72 o 
 -12   7  11       19.30        9.99     19.41 o 
 -11   7  11       42.77       58.79     15.35 o 
 -10   7  11       17.43       10.40     10.38 o 
  -9   7  11     3650.53     3594.06     70.48 o 
  -8   7  11        8.02        4.72      8.87 o 
  -7   7  11     1784.93     1677.44     44.82 o 
  -6   7  11      777.65      844.17     34.43 o 
  -5   7  11        2.62        3.11      6.80 o 
  -4   7  11      319.68      333.72     21.75 o 
  -3   7  11      722.36      756.89     28.87 o 
  -2   7  11     1968.77     1820.64     39.64 o 
  -1   7  11     1822.52     1928.01     32.68 o 
   0   7  11     6049.67     6186.05     76.92 o 
   1   7  11      747.83      778.12     28.98 o 
   2   7  11     1368.70     1292.44     35.11 o 
   3   7  11      780.80      754.13     31.14 o 
   4   7  11       52.92       58.02     10.64 o 
   5   7  11       76.52       65.91     11.66 o 
   6   7  11      770.97      766.54     39.30 o 
   7   7  11        3.17       24.30     12.42 o 
   8   7  11      211.78      200.08     21.50 o 
   9   7  11      407.84      400.80     34.27 o 
  10   7  11      234.33      263.66     34.67 o 
  11   7  11        8.67       20.32     21.67 o 
 -13   8  11      456.98      455.39     44.35 o 
 -12   8  11       29.74       41.74     16.59 o 
 -11   8  11       26.76       33.50     14.28 o 
 -10   8  11       38.52       37.61     13.85 o 
  -9   8  11     3615.04     3401.00     80.26 o 
  -8   8  11     2500.14     2450.62     57.65 o 
  -7   8  11     1245.66     1187.63     42.74 o 
  -6   8  11     2169.88     2225.33     51.35 o 
  -5   8  11      176.91      174.99     16.85 o 
  -4   8  11      735.24      758.02     32.69 o 
  -3   8  11      370.10      393.40     24.18 o 
  -2   8  11      136.85      127.11     13.85 o 
  -1   8  11     1847.08     1888.71     47.10 o 
   0   8  11     5056.81     4963.55     69.71 o 
   1   8  11     3545.08     3432.78     58.85 o 
   2   8  11       18.40       23.95      8.26 o 
   3   8  11     1925.12     1946.00     46.22 o 
   4   8  11       77.68       67.21     12.38 o 
   5   8  11     2266.23     2193.87     59.27 o 
   6   8  11      246.42      179.71     18.88 o 
   7   8  11     2355.39     2266.64     62.76 o 
   8   8  11      569.68      544.83     39.09 o 
   9   8  11      135.35      149.97     24.49 o 
  10   8  11       42.61       40.39     16.53 o 
  11   8  11        1.92       -1.05     17.13 o 
 -12   9  11       94.51      131.86     28.80 o 
 -11   9  11        2.28        7.38     14.24 o 
 -10   9  11      541.55      531.69     38.75 o 
  -9   9  11     3184.31     3214.61     78.65 o 
  -8   9  11     1687.49     1606.81     60.43 o 
  -7   9  11      129.82      138.86     17.75 o 
  -6   9  11     1741.41     1770.18     48.28 o 
  -5   9  11      449.62      421.42     27.33 o 
  -4   9  11       19.57       23.57     13.03 o 
  -3   9  11      118.78      168.48     16.77 o 
  -2   9  11        5.25       13.91      9.15 o 
  -1   9  11      194.31      199.13     19.41 o 
   0   9  11     2873.20     2856.88     70.70 o 
   1   9  11     3719.05     3505.08     66.67 o 
   2   9  11      534.12      540.09     28.86 o 
   3   9  11      472.89      479.89     28.11 o 
   4   9  11      343.50      299.59     23.12 o 
   5   9  11     1034.28     1072.46     53.02 o 
   6   9  11        0.47       -7.71     10.23 o 
   7   9  11        1.08      -14.35     13.02 o 
   8   9  11      749.47      724.56     45.80 o 
   9   9  11      238.54      302.66     30.94 o 
  10   9  11      543.95      500.60     41.89 o 
 -11  10  11      238.95      235.97     32.09 o 
 -10  10  11      133.49      129.69     25.38 o 
  -9  10  11      338.44      367.95     33.66 o 
  -8  10  11      197.07      174.64     22.42 o 
  -7  10  11      907.27      868.21     46.02 o 
  -6  10  11     9885.08     9963.91    123.96 o 
  -5  10  11     1641.88     1600.25     81.73 o 
  -4  10  11    10172.24    10121.77    132.62 o 
  -3  10  11       21.62       42.48     18.56 o 
  -2  10  11     1004.56      984.43     46.56 o 
  -1  10  11      508.35      452.55     34.48 o 
   0  10  11       25.97       26.60     10.84 o 
   1  10  11       28.15        6.24     10.91 o 
   2  10  11      589.26      601.10     32.16 o 
   3  10  11     7242.24     7356.19    113.04 o 
   4  10  11        0.85       -4.50     10.65 o 
   5  10  11     1324.01     1291.39     46.36 o 
   6  10  11       17.70       13.26     13.10 o 
   7  10  11      143.77      172.77     27.46 o 
   8  10  11      338.37      424.66     37.40 o 
   9  10  11     1161.97     1142.97     59.32 o 
 -10  11  11      332.16      361.27     35.67 o 
  -9  11  11       66.57       63.44     16.63 o 
  -8  11  11      296.74      285.78     29.84 o 
  -7  11  11      248.65      246.65     26.90 o 
  -6  11  11        2.47       -4.28     11.27 o 
  -5  11  11       69.46       73.38     18.47 o 
  -4  11  11       48.48       51.87     14.61 o 
  -3  11  11      332.47      351.51     29.03 o 
  -2  11  11        1.64      -18.80     15.53 o 
  -1  11  11        0.05        3.15     10.81 o 
   0  11  11       12.86        4.94     14.94 o 
   1  11  11        3.37       22.80     13.05 o 
   2  11  11      955.05     1004.53     52.28 o 
   3  11  11       19.40       -4.03     10.31 o 
   4  11  11       97.11       66.58     18.69 o 
   5  11  11     1147.32     1211.49     54.60 o 
   6  11  11      181.98      183.98     24.03 o 
   7  11  11       94.65       69.18     19.87 o 
   8  11  11       31.57       27.44     16.81 o 
  -9  12  11      188.84      189.46     26.33 o 
  -8  12  11      305.96      338.77     33.54 o 
  -7  12  11      571.47      589.63     54.91 o 
  -6  12  11     1177.74     1196.04     63.19 o 
  -5  12  11        8.37        7.56     14.43 o 
  -4  12  11     5574.89     5702.96    127.41 o 
  -3  12  11      964.10      970.96     54.33 o 
  -2  12  11       59.38       67.28     17.99 o 
  -1  12  11        1.22       -5.96     11.59 o 
   0  12  11        1.73        4.73     10.68 o 
   1  12  11      220.53      195.13     25.23 o 
   2  12  11      308.01      349.65     33.50 o 
   3  12  11     1166.76     1257.94     60.37 o 
   4  12  11       24.43       46.28     17.17 o 
   5  12  11       99.83      103.54     19.34 o 
   6  12  11       12.56        8.33     13.66 o 
   7  12  11       64.73       76.46     18.67 o 
  -7  13  11      600.98      578.25     48.79 o 
  -6  13  11      136.99       87.66     34.21 o 
  -5  13  11        2.15       41.72     17.22 o 
  -4  13  11     1468.93     1417.65     68.52 o 
  -3  13  11      964.54     1034.75     69.93 o 
  -2  13  11       33.38        3.73     16.56 o 
  -1  13  11      162.65      220.26     27.82 o 
   0  13  11       28.24       21.60     15.21 o 
   1  13  11      434.16      467.91     40.23 o 
   2  13  11        2.49        2.35     16.98 o 
   3  13  11       13.09      -24.82     25.73 o 
   4  13  11        6.97       42.60     21.61 o 
   5  13  11      363.44      450.78     43.74 o 
  -5  14  11       26.49       15.91     29.62 o 
  -4  14  11        8.11       16.13     21.22 o 
  -3  14  11      467.71      458.81     71.94 o 
  -2  14  11      783.80      869.95     65.02 o 
  -1  14  11     1733.99     1848.64     83.58 o 
   0  14  11     1344.46     1367.20     77.95 o 
   1  14  11      747.62      715.50     59.91 o 
   2  14  11        0.83       31.81     44.12 o 
   3  14  11       38.82       45.56     29.28 o 
 -15   0  12     6046.19     6316.04    192.93 o 
 -14   0  12       10.63       16.65     34.76 o 
 -13   0  12        3.17        3.02     19.42 o 
 -12   0  12      115.25       96.59     29.40 o 
 -11   0  12     3702.11     3711.57    126.48 o 
 -10   0  12       58.33       55.86     22.74 o 
  -9   0  12      947.41      802.03    135.71 o 
  -8   0  12     7292.52     6746.89    124.90 o 
  -7   0  12      384.39      330.88     21.47 o 
  -6   0  12    16536.59    16811.97    166.20 o 
  -5   0  12       26.21       -5.34      8.87 o 
  -4   0  12     3854.96     3645.31     55.38 o 
  -3   0  12      333.82      443.98     20.26 o 
  -2   0  12     6980.90     7291.25     81.78 o 
  -1   0  12     6482.03     5825.53     72.13 o 
   0   0  12     5101.06     5033.20     82.70 o 
   1   0  12     8072.21     7745.68    127.20 o 
   2   0  12        0.22       -4.47      6.30 o 
   3   0  12       79.76       90.55     12.45 o 
   4   0  12       21.73       57.40      9.56 o 
   5   0  12      127.73      252.76     24.93 o 
   6   0  12     2653.28     2366.38    257.09 o 
   7   0  12     2104.37     2188.40     66.91 o 
   8   0  12     7665.73     7582.82    178.48 o 
   9   0  12     2324.93     2420.60    101.27 o 
  10   0  12     2505.49     2411.16    105.90 o 
  11   0  12       29.00       52.03     23.34 o 
  12   0  12      428.06      317.81     54.83 o 
  13   0  12      171.42      231.73     44.46 o 
 -15   1  12       20.65       48.19     20.55 o 
 -14   1  12       22.31       26.25     18.53 o 
 -13   1  12      259.64      245.42     31.31 o 
 -12   1  12       58.55       73.33     18.25 o 
 -11   1  12      753.74      728.19     46.51 o 
 -10   1  12       83.94       63.53     15.46 o 
  -9   1  12      557.08      567.06     31.76 o 
  -8   1  12     4633.06     4550.11     65.74 o 
  -7   1  12     1851.51     1782.11     34.03 o 
  -6   1  12     4334.33     4797.21     48.70 o 
  -5   1  12        0.26       -0.54      4.04 o 
  -4   1  12     1590.52     1740.16     26.33 o 
  -3   1  12      119.98       56.70      6.46 o 
  -2   1  12     4844.65     4604.41     48.35 o 
  -1   1  12     1031.29     1093.30     20.77 o 
   0   1  12       47.82       20.49      4.81 o 
   1   1  12     3327.98     3760.57     41.14 o 
   2   1  12     3263.12     3489.86     37.75 o 
   3   1  12      567.96      577.63     15.94 o 
   4   1  12      141.36      112.66     10.47 o 
   5   1  12     5639.21     5579.93     62.85 o 
   6   1  12        3.52       12.85      7.19 o 
   7   1  12     1354.87     1348.41     42.67 o 
   8   1  12     2414.47     2352.50     58.61 o 
   9   1  12      277.77      287.72     28.44 o 
  10   1  12      168.04      195.75     26.01 o 
  11   1  12       98.05       99.06     20.27 o 
  12   1  12     2429.84     2475.70     81.57 o 
  13   1  12      240.65      303.60     36.64 o 
 -15   2  12     2037.98     2222.96     82.19 o 
 -14   2  12       36.14       60.60     23.48 o 
 -13   2  12      663.23      703.33     50.36 o 
 -12   2  12      147.56      129.02     22.42 o 
 -11   2  12     1655.23     1564.67     58.12 o 
 -10   2  12     1975.21     2035.65     54.56 o 
  -9   2  12       30.08       39.23     10.04 o 
  -8   2  12        5.15       19.95      8.18 o 
  -7   2  12     1795.13     1735.23     39.06 o 
  -6   2  12       69.40       59.34      8.23 o 
  -5   2  12        6.33       12.26      6.72 o 
  -4   2  12     1487.76     1277.48     21.18 o 
  -3   2  12     3077.55     2871.21     33.91 o 
  -2   2  12      292.56      241.39     11.67 o 
  -1   2  12     4184.13     4006.27     50.78 o 
   0   2  12     4187.86     4241.37     42.74 o 
   1   2  12     5681.58     5492.37     51.77 o 
   2   2  12     5095.08     5326.29     47.58 o 
   3   2  12     7040.91     6981.28     66.85 o 
   4   2  12     2081.17     2185.41     46.69 o 
   5   2  12     6002.56     6114.23    110.64 o 
   6   2  12      206.40      239.05     18.30 o 
   7   2  12     4572.73     4492.12     80.93 o 
   8   2  12     2490.80     2528.00     62.02 o 
   9   2  12      621.82      684.27     39.80 o 
  10   2  12     2232.54     2220.99     62.88 o 
  11   2  12       15.64       -1.72     13.49 o 
  12   2  12     1451.63     1484.04     71.47 o 
  13   2  12      698.32      681.11     53.34 o 
 -15   3  12      506.09      500.63     52.54 o 
 -14   3  12       40.34       28.24     17.76 o 
 -13   3  12     1711.47     1705.11     68.48 o 
 -12   3  12      874.51      970.21     55.11 o 
 -11   3  12       46.88       31.42     17.93 o 
 -10   3  12      607.12      500.84     29.25 o 
  -9   3  12       25.25       19.04      8.21 o 
  -8   3  12      306.19      268.41     20.10 o 
  -7   3  12        1.60        4.15      6.48 o 
  -6   3  12      295.50      310.09     19.64 o 
  -5   3  12      800.93      726.27     21.53 o 
  -4   3  12     2042.18     2296.68     35.13 o 
  -3   3  12     2319.16     1954.67     27.00 o 
  -2   3  12      863.81      808.30     18.69 o 
  -1   3  12      218.12      304.78     13.17 o 
   0   3  12     4353.59     4191.99     43.21 o 
   1   3  12     1371.98     1502.14     24.37 o 
   2   3  12     1114.91      995.95     23.13 o 
   3   3  12      908.04      896.78     24.62 o 
   4   3  12     5580.06     5289.37     73.08 o 
   5   3  12       79.05      102.46     12.54 o 
   6   3  12      719.60      826.87     35.89 o 
   7   3  12      503.58      538.48     28.94 o 
   8   3  12        0.39        6.46     11.31 o 
   9   3  12     1095.95     1041.85     47.71 o 
  10   3  12        2.73       -6.87     15.72 o 
  11   3  12      163.25      150.63     21.95 o 
  12   3  12     2668.97     2624.19     84.66 o 
  13   3  12      418.56      391.08     48.36 o 
 -14   4  12     2954.12     2818.55    103.20 o 
 -13   4  12      733.49      727.27     50.76 o 
 -12   4  12     4329.80     4153.37     88.24 o 
 -11   4  12     8502.27     8296.10    110.60 o 
 -10   4  12     2327.39     2135.68     51.97 o 
  -9   4  12       66.49       48.51     12.61 o 
  -8   4  12       24.09       11.39      7.90 o 
  -7   4  12     2508.25     2347.96     48.81 o 
  -6   4  12       43.24       61.81     11.44 o 
  -5   4  12       66.53       74.99     11.77 o 
  -4   4  12     2955.22     2816.62     48.18 o 
  -3   4  12      240.83      230.37     13.38 o 
  -2   4  12     1806.29     1766.75     27.52 o 
  -1   4  12        2.77        0.39      4.16 o 
   0   4  12      143.01      163.43     10.27 o 
   1   4  12     1674.02     1615.74     25.79 o 
   2   4  12      294.70      323.59     14.87 o 
   3   4  12     8457.68     7795.40     86.03 o 
   4   4  12      712.71      673.57     28.16 o 
   5   4  12      957.38     1033.42     32.90 o 
   6   4  12      344.04      382.93     24.31 o 
   7   4  12      999.33      976.65     37.40 o 
   8   4  12       60.43       89.55     24.00 o 
   9   4  12       54.51       26.62     12.59 o 
  10   4  12      459.10      394.03     32.62 o 
  11   4  12      155.86      181.79     26.06 o 
  12   4  12      504.68      549.73     49.77 o 
 -14   5  12      263.27      368.26     46.24 o 
 -13   5  12       88.40       66.81     19.26 o 
 -12   5  12     5511.60     5571.47     94.41 o 
 -11   5  12     4342.85     4441.18     85.05 o 
 -10   5  12     1134.99     1109.86     43.02 o 
  -9   5  12     2230.79     2087.68     50.54 o 
  -8   5  12       33.69       50.29     10.41 o 
  -7   5  12      620.21      681.37     31.03 o 
  -6   5  12      276.73      403.49     23.57 o 
  -5   5  12      471.83      408.76     25.40 o 
  -4   5  12     2081.49     1882.76     40.45 o 
  -3   5  12     2486.70     2597.18     41.90 o 
  -2   5  12     6915.10     6646.56     59.44 o 
  -1   5  12      345.03      315.16     14.51 o 
   0   5  12      378.85      471.46     16.71 o 
   1   5  12      761.10      908.30     23.43 o 
   2   5  12     2606.93     2343.03     44.73 o 
   3   5  12     1328.34     1156.03     32.56 o 
   4   5  12     2012.62     2023.11     44.44 o 
   5   5  12     1365.04     1261.18     36.46 o 
   6   5  12      114.86      138.90     15.03 o 
   7   5  12        9.82        6.39      8.56 o 
   8   5  12      399.13      395.84     27.69 o 
   9   5  12        3.56       21.88     12.28 o 
  10   5  12      338.30      282.58     28.49 o 
  11   5  12       67.44       68.54     20.11 o 
  12   5  12      454.80      548.73     48.58 o 
 -14   6  12       17.18       27.21     17.97 o 
 -13   6  12       49.16       34.10     24.34 o 
 -12   6  12        1.97      -16.62     11.20 o 
 -11   6  12     1244.82     1223.02     47.54 o 
 -10   6  12      448.10      394.29     27.91 o 
  -9   6  12       60.50       65.69     13.47 o 
  -8   6  12     1220.34     1200.26     39.80 o 
  -7   6  12       17.24       34.21      9.61 o 
  -6   6  12      220.81      207.94     18.05 o 
  -5   6  12      222.42      256.85     21.40 o 
  -4   6  12      286.19      286.41     19.37 o 
  -3   6  12     2395.97     2322.41     45.27 o 
  -2   6  12     5963.33     6042.91     65.38 o 
  -1   6  12      182.14      192.75     12.47 o 
   0   6  12      341.01      319.52     16.95 o 
   1   6  12     1258.05     1134.59     31.93 o 
   2   6  12       62.07       87.77     11.72 o 
   3   6  12      218.48      259.88     19.58 o 
   4   6  12        0.98        2.50      6.55 o 
   5   6  12      746.46      712.92     32.39 o 
   6   6  12      143.61      127.77     15.24 o 
   7   6  12     1356.58     1400.62     49.53 o 
   8   6  12     1063.65     1011.61     42.61 o 
   9   6  12      801.57      833.68     41.42 o 
  10   6  12        4.33       19.70     15.89 o 
  11   6  12      239.15      207.66     29.17 o 
  12   6  12      233.51      276.48     35.76 o 
 -13   7  12      158.55      174.48     24.47 o 
 -12   7  12      218.93      277.25     28.60 o 
 -11   7  12      417.43      434.79     34.77 o 
 -10   7  12     1045.80     1016.10     43.65 o 
  -9   7  12     3156.80     3091.03     65.52 o 
  -8   7  12     1217.10     1102.85     41.31 o 
  -7   7  12     4036.46     3746.76     67.94 o 
  -6   7  12       44.31       57.18     11.56 o 
  -5   7  12      603.04      613.85     29.80 o 
  -4   7  12     1574.83     1635.59     52.22 o 
  -3   7  12       46.28       83.50     12.48 o 
  -2   7  12     1874.73     1795.65     43.38 o 
  -1   7  12     4276.15     3765.60     58.06 o 
   0   7  12     4011.28     4295.67     62.58 o 
   1   7  12      105.34      119.71     13.37 o 
   2   7  12      320.89      347.06     22.32 o 
   3   7  12       11.58       21.76      8.35 o 
   4   7  12        5.75        5.02      7.30 o 
   5   7  12     1662.17     1371.77     51.66 o 
   6   7  12     2522.91     2125.08     52.16 o 
   7   7  12     1305.28     1292.19     45.64 o 
   8   7  12     1072.24     1185.88     47.19 o 
   9   7  12        2.51      -12.32     12.07 o 
  10   7  12       20.38        8.61     15.24 o 
  11   7  12      159.83      156.22     27.28 o 
 -13   8  12      712.64      811.85     61.51 o 
 -12   8  12     1357.19     1450.47     73.70 o 
 -11   8  12       46.77       62.65     17.03 o 
 -10   8  12      752.27      756.77     44.94 o 
  -9   8  12     2011.16     2126.68     55.87 o 
  -8   8  12     1822.20     1703.96     75.06 o 
  -7   8  12      682.03      702.03     35.26 o 
  -6   8  12      358.76      340.82     24.26 o 
  -5   8  12        4.80       -3.29      6.73 o 
  -4   8  12      185.72      157.90     16.57 o 
  -3   8  12      220.48      205.11     17.84 o 
  -2   8  12       47.65       58.23     11.69 o 
  -1   8  12       27.04       20.69      8.12 o 
   0   8  12     2677.46     2851.00     52.56 o 
   1   8  12     1710.62     1779.18     42.80 o 
   2   8  12     4803.33     4659.23     88.07 o 
   3   8  12      552.32      535.80     32.37 o 
   4   8  12      358.40      318.38     23.56 o 
   5   8  12      141.07      193.11     19.99 o 
   6   8  12      661.82      668.13     35.81 o 
   7   8  12      495.63      447.72     30.61 o 
   8   8  12      139.52      143.96     21.74 o 
   9   8  12        5.75       -0.51     13.84 o 
  10   8  12      234.62      295.59     31.44 o 
 -12   9  12        4.59       43.60     16.80 o 
 -11   9  12       21.49       22.39     14.29 o 
 -10   9  12      136.72      160.36     26.41 o 
  -9   9  12       55.09       72.83     16.82 o 
  -8   9  12      247.56      234.39     24.79 o 
  -7   9  12     6844.03     6816.12    100.41 o 
  -6   9  12       16.64        3.25     16.90 o 
  -5   9  12     3958.45     4049.34     71.98 o 
  -4   9  12      112.25       97.52     17.89 o 
  -3   9  12     3428.16     3457.15     70.57 o 
  -2   9  12       35.31       21.57      9.60 o 
  -1   9  12     1153.50     1208.42     59.10 o 
   0   9  12     2662.12     2603.18     68.29 o 
   1   9  12        4.46       -4.41      7.76 o 
   2   9  12     1726.32     1746.56     45.01 o 
   3   9  12       55.00       40.77     10.10 o 
   4   9  12     1681.92     1776.79     47.89 o 
   5   9  12      126.96      117.15     15.96 o 
   6   9  12       53.32       10.51     10.82 o 
   7   9  12      105.63      118.77     18.93 o 
   8   9  12      501.36      499.05     44.92 o 
   9   9  12     1952.62     2063.17     80.66 o 
  10   9  12      119.96       86.96     22.34 o 
 -11  10  12        8.87       21.98     17.32 o 
 -10  10  12      286.56      262.83     29.47 o 
  -9  10  12       36.72       38.02     19.65 o 
  -8  10  12        5.56       -4.05     16.25 o 
  -7  10  12      444.00      483.97     36.33 o 
  -6  10  12      411.13      405.77     29.59 o 
  -5  10  12      233.64      273.24     25.48 o 
  -4  10  12      626.28      704.88     40.06 o 
  -3  10  12      293.37      269.98     24.73 o 
  -2  10  12      106.50       79.77     48.12 o 
  -1  10  12       51.54       51.37     14.37 o 
   0  10  12      482.72      452.34     34.56 o 
   1  10  12      136.31       92.83     17.24 o 
   2  10  12      361.64      350.96     25.09 o 
   3  10  12      441.76      460.39     29.78 o 
   4  10  12     1776.33     1775.47     63.92 o 
   5  10  12       20.00        6.32     11.09 o 
   6  10  12      959.67      939.95     49.13 o 
   7  10  12       15.56       -4.16     17.55 o 
   8  10  12      723.06      760.91     47.94 o 
   9  10  12      561.63      533.46     43.11 o 
 -10  11  12       32.71       60.41     17.95 o 
  -9  11  12       68.28       66.24     18.74 o 
  -8  11  12      149.95      160.59     23.33 o 
  -7  11  12     1016.50     1094.34     59.57 o 
  -6  11  12        0.29       -2.98     20.57 o 
  -5  11  12     6309.75     6427.33    144.97 o 
  -4  11  12     2527.12     2440.43     65.52 o 
  -3  11  12     1350.62     1329.97     52.59 o 
  -2  11  12      354.99      327.68     37.05 o 
  -1  11  12      408.65      359.22     33.09 o 
   0  11  12       23.33       41.14     14.07 o 
   1  11  12      160.15      175.33     22.65 o 
   2  11  12     1136.32     1078.42     54.48 o 
   3  11  12       44.62       30.95     12.35 o 
   4  11  12     2028.13     2002.53     54.71 o 
   5  11  12       20.63       41.70     14.87 o 
   6  11  12      298.98      352.73     32.90 o 
   7  11  12      638.27      705.03     51.91 o 
   8  11  12      748.21      686.19     48.09 o 
  -9  12  12     1150.74     1172.72     61.44 o 
  -8  12  12      249.80      206.97     29.56 o 
  -7  12  12       10.05       12.49     16.54 o 
  -6  12  12      180.08      197.95     45.09 o 
  -5  12  12     1713.30     1730.90     75.31 o 
  -4  12  12     1629.24     1746.41     60.80 o 
  -3  12  12      882.13      834.92     52.68 o 
  -2  12  12       69.48       66.99     19.09 o 
  -1  12  12      155.95      227.10     29.29 o 
   0  12  12      202.73      226.74     27.84 o 
   1  12  12        4.96      -11.41     11.22 o 
   2  12  12      201.71      182.85     25.21 o 
   3  12  12       33.39       56.77     15.61 o 
   4  12  12       93.69       60.60     20.47 o 
   5  12  12       40.78       49.39     22.52 o 
   6  12  12      469.79      466.86     38.21 o 
   7  12  12       33.58       53.49     19.88 o 
  -7  13  12       29.37       24.28     18.72 o 
  -6  13  12       16.78      -16.55     19.46 o 
  -5  13  12      624.99      804.73     54.95 o 
  -4  13  12      246.30      305.39     41.77 o 
  -3  13  12      738.81      824.01     63.63 o 
  -2  13  12      357.13      350.08     36.14 o 
  -1  13  12       70.50      105.95     23.45 o 
   0  13  12     1679.47     1880.83     68.83 o 
   1  13  12       27.28       15.90     20.48 o 
   2  13  12      270.02      278.21     32.12 o 
   3  13  12      103.93       38.78     21.48 o 
   4  13  12      100.07       87.68     23.26 o 
   5  13  12       10.01      -25.46     16.98 o 
  -4  14  12        0.87      -23.36     18.59 o 
  -3  14  12       31.80       35.66     50.27 o 
  -2  14  12      200.65      190.18     41.76 o 
  -1  14  12      733.59      976.04     59.66 o 
   0  14  12       48.46       77.48     21.17 o 
   1  14  12      393.98      418.14     70.56 o 
   2  14  12       98.93       77.50     25.43 o 
 -15   1  13      145.89      156.55     28.84 o 
 -14   1  13     1322.49     1342.44     68.21 o 
 -13   1  13       35.77       39.31     34.05 o 
 -12   1  13      280.62      187.69     26.01 o 
 -11   1  13       50.12       56.78     15.64 o 
 -10   1  13      145.35      125.90     19.79 o 
  -9   1  13      590.98      596.35     33.17 o 
  -8   1  13       51.99       67.42     10.52 o 
  -7   1  13    13456.67    13955.94    134.25 o 
  -6   1  13        0.93        2.24      7.02 o 
  -5   1  13     1315.67     1339.37     33.81 o 
  -4   1  13      103.23      167.76     10.61 o 
  -3   1  13     4662.69     4593.12     45.83 o 
  -2   1  13     8302.69     8384.01     71.91 o 
  -1   1  13      994.06      939.75     20.05 o 
   0   1  13     3796.15     3435.47     39.00 o 
   1   1  13       86.94       98.97      8.30 o 
   2   1  13     4257.18     4252.13     43.98 o 
   3   1  13      567.25      622.41     17.11 o 
   4   1  13     1129.35     1296.02     28.60 o 
   5   1  13      802.10      892.73     29.34 o 
   6   1  13      615.84      559.13     35.94 o 
   7   1  13     6135.83     5684.62    129.48 o 
   8   1  13      444.72      486.23     32.53 o 
   9   1  13     2856.46     2826.52     79.18 o 
  10   1  13      244.00      227.31     30.82 o 
  11   1  13     2320.48     2247.17     76.04 o 
  12   1  13      650.89      775.02     55.04 o 
  13   1  13      219.81      269.49     35.29 o 
 -15   2  13      454.31      489.12     51.43 o 
 -14   2  13       31.74       34.04     18.12 o 
 -13   2  13      133.30      131.81     25.86 o 
 -12   2  13      469.95      506.98     42.06 o 
 -11   2  13      745.04      692.96     55.79 o 
 -10   2  13        8.95        1.29      9.29 o 
  -9   2  13      155.14      172.64     17.00 o 
  -8   2  13        4.36       15.41      7.27 o 
  -7   2  13      230.50      253.03     18.49 o 
  -6   2  13      288.68      350.66     20.55 o 
  -5   2  13      834.22      637.00     20.91 o 
  -4   2  13     1242.81      996.63     28.89 o 
  -3   2  13      192.61      107.97      8.64 o 
  -2   2  13     1731.50     1722.76     27.21 o 
  -1   2  13       58.70       34.37      5.85 o 
   0   2  13       14.83       23.96      6.21 o 
   1   2  13        3.81        6.69      4.42 o 
   2   2  13      254.99      287.23     12.10 o 
   3   2  13        2.73        4.78      5.24 o 
   4   2  13     2256.00     2297.34     38.52 o 
   5   2  13     1653.63     1709.61     39.29 o 
   6   2  13      151.39      105.56     14.53 o 
   7   2  13     4144.10     3813.91     74.86 o 
   8   2  13      715.06      657.27     40.76 o 
   9   2  13     7302.50     7546.37    116.60 o 
  10   2  13      683.53      782.07     52.29 o 
  11   2  13     2558.21     2605.51     82.62 o 
  12   2  13     2008.29     2183.23    109.70 o 
 -15   3  13       97.27      116.94     25.81 o 
 -14   3  13       44.10       40.72     18.84 o 
 -13   3  13      941.94      948.10     57.21 o 
 -12   3  13     1042.92     1046.38     57.42 o 
 -11   3  13     4696.19     4612.77     90.23 o 
 -10   3  13      101.18      103.91     14.24 o 
  -9   3  13      140.86      141.96     15.90 o 
  -8   3  13      350.27      347.92     22.47 o 
  -7   3  13     1239.15     1477.97     37.80 o 
  -6   3  13      171.38      173.83     15.34 o 
  -5   3  13     9355.57     9152.48     93.85 o 
  -4   3  13    11279.22    11249.60     90.32 o 
  -3   3  13     1953.77     1837.43     27.66 o 
  -2   3  13     9947.11     9889.69     74.07 o 
  -1   3  13      354.87      223.84     12.25 o 
   0   3  13     1076.70      923.65     21.62 o 
   1   3  13     2273.68     2111.87     30.07 o 
   2   3  13    14449.18    13661.76    103.17 o 
   3   3  13     4347.74     4398.74     53.25 o 
   4   3  13     6463.06     6470.40     79.33 o 
   5   3  13     4257.18     3957.51     74.42 o 
   6   3  13     2072.21     1952.21     45.10 o 
   7   3  13       52.82       68.35     15.10 o 
   8   3  13     2965.02     2784.79     66.86 o 
   9   3  13       87.71       80.51     23.96 o 
  10   3  13       18.09      -14.95      9.97 o 
  11   3  13     1029.23     1085.30     86.01 o 
  12   3  13     1146.58     1191.04     67.02 o 
 -14   4  13      350.30      388.79     40.06 o 
 -13   4  13     1375.94     1338.23     66.33 o 
 -12   4  13     1157.70     1133.76     52.19 o 
 -11   4  13      211.65      233.08     22.03 o 
 -10   4  13     4221.64     4022.26     72.85 o 
  -9   4  13      279.08      256.11     20.82 o 
  -8   4  13        1.74        9.11      7.37 o 
  -7   4  13      528.61      515.43     26.95 o 
  -6   4  13      819.99      744.53     29.65 o 
  -5   4  13      283.45      244.41     17.92 o 
  -4   4  13     2968.66     2943.23     50.05 o 
  -3   4  13     1993.80     1928.86     35.45 o 
  -2   4  13     1441.96     1454.76     25.93 o 
  -1   4  13     1056.85     1143.00     23.29 o 
   0   4  13      557.55      595.70     22.32 o 
   1   4  13      384.10      366.94     14.21 o 
   2   4  13     1733.18     1752.27     38.38 o 
   3   4  13     8905.87     8514.70     92.72 o 
   4   4  13     2934.35     3019.35     54.36 o 
   5   4  13     3388.05     3308.57     59.04 o 
   6   4  13     2385.08     2351.28     51.49 o 
   7   4  13       98.27      115.74     16.05 o 
   8   4  13        2.82       -0.57     10.61 o 
   9   4  13        0.94       22.14     11.28 o 
  10   4  13      323.41      288.46     28.20 o 
  11   4  13      550.56      582.13     41.60 o 
  12   4  13      306.04      318.63     43.65 o 
 -14   5  13      202.08      187.65     33.13 o 
 -13   5  13     1701.16     1761.30     63.54 o 
 -12   5  13     1297.12     1330.44     56.48 o 
 -11   5  13     2308.20     2379.31     59.17 o 
 -10   5  13     2703.23     2763.97     61.25 o 
  -9   5  13       24.04       30.44      9.96 o 
  -8   5  13      472.18      450.41     27.39 o 
  -7   5  13     1016.26     1089.19     36.01 o 
  -6   5  13       52.61       73.69     13.21 o 
  -5   5  13       75.90       51.47      9.07 o 
  -4   5  13       14.63        4.21      6.41 o 
  -3   5  13     3766.05     4074.76     65.01 o 
  -2   5  13     3298.21     3098.21     44.41 o 
  -1   5  13     1384.64     1297.14     25.49 o 
   0   5  13      592.66      576.15     21.90 o 
   1   5  13     2944.97     2922.10     50.17 o 
   2   5  13     8856.24     8769.40     94.28 o 
   3   5  13     2293.12     2298.38     46.84 o 
   4   5  13    10764.27    11136.05    168.94 o 
   5   5  13     1469.37     1165.84     37.06 o 
   6   5  13     2577.09     2333.75     52.13 o 
   7   5  13      884.76     1009.66     51.05 o 
   8   5  13       57.59       39.42     17.89 o 
   9   5  13       87.44      151.40     21.28 o 
  10   5  13       91.05      119.57     21.60 o 
  11   5  13      274.96      242.76     35.82 o 
  12   5  13      204.04      188.60     28.98 o 
 -14   6  13        1.90      -33.37     22.24 o 
 -13   6  13      147.35      120.03     24.41 o 
 -12   6  13      888.35      904.81     44.68 o 
 -11   6  13      716.23      606.76     36.16 o 
 -10   6  13     3181.00     3061.15     66.36 o 
  -9   6  13      126.79      111.92     14.85 o 
  -8   6  13     2527.29     2129.31     51.41 o 
  -7   6  13       18.45        4.79      8.08 o 
  -6   6  13     2794.64     2609.14     53.37 o 
  -5   6  13       34.01       36.25      8.77 o 
  -4   6  13      765.33      973.89     38.00 o 
  -3   6  13    10749.21    10855.07    107.75 o 
  -2   6  13     1450.74     1444.62     34.85 o 
  -1   6  13      720.03      673.73     20.50 o 
   0   6  13     1191.33     1227.98     28.57 o 
   1   6  13      614.73      606.27     26.77 o 
   2   6  13       29.61       36.33      8.40 o 
   3   6  13      102.25      106.28     17.62 o 
   4   6  13      790.59      771.92     32.70 o 
   5   6  13      930.65      746.69     34.02 o 
   6   6  13     6569.10     6190.49     90.30 o 
   7   6  13      276.90      294.85     26.54 o 
   8   6  13        8.92       19.87     11.40 o 
   9   6  13     1909.36     1950.80     61.65 o 
  10   6  13      349.18      383.12     39.25 o 
  11   6  13       43.87       61.23     19.78 o 
 -13   7  13     1177.89     1252.68     88.05 o 
 -12   7  13      153.15      139.59     21.82 o 
 -11   7  13      109.76      132.38     19.84 o 
 -10   7  13       44.60       34.83     11.76 o 
  -9   7  13      407.47      337.66     26.01 o 
  -8   7  13      651.02      668.99     34.95 o 
  -7   7  13     1114.68     1090.57     40.17 o 
  -6   7  13      766.79      700.16     36.41 o 
  -5   7  13       21.39        7.52      7.08 o 
  -4   7  13      178.12      140.27     15.16 o 
  -3   7  13      449.62      446.76     24.86 o 
  -2   7  13      959.37      980.87     31.17 o 
  -1   7  13     1319.89     1214.44     39.12 o 
   0   7  13      213.20      211.75     16.88 o 
   1   7  13     1482.90     1344.45     36.24 o 
   2   7  13       67.42      114.26     17.31 o 
   3   7  13     3327.24     3171.51     59.57 o 
   4   7  13      235.28      197.74     18.15 o 
   5   7  13        3.62        7.42      9.90 o 
   6   7  13       19.58       -6.60      8.55 o 
   7   7  13     1782.24     1664.20     48.65 o 
   8   7  13     1598.31     1593.53     51.22 o 
   9   7  13        1.05       -0.12     13.63 o 
  10   7  13       48.29       43.23     19.27 o 
  11   7  13      406.67      414.83     42.97 o 
 -12   8  13       18.06       21.58     16.61 o 
 -11   8  13       12.32       14.51     13.68 o 
 -10   8  13       72.75       54.55     15.93 o 
  -9   8  13      202.05      256.40     29.83 o 
  -8   8  13     1758.21     1644.36     48.35 o 
  -7   8  13      740.95      759.39     36.79 o 
  -6   8  13       63.94       61.46     11.87 o 
  -5   8  13      176.29      204.63     19.17 o 
  -4   8  13      687.40      561.59     29.62 o 
  -3   8  13       71.69       75.34     12.23 o 
  -2   8  13       94.53       76.71     13.09 o 
  -1   8  13     2433.46     2428.06     64.44 o 
   0   8  13     1033.16      969.91     38.60 o 
   1   8  13    10203.83    10080.39    109.75 o 
   2   8  13      444.68      440.37     26.49 o 
   3   8  13       39.44       71.64     12.34 o 
   4   8  13       96.23       86.34     13.30 o 
   5   8  13     1867.17     1738.00     47.82 o 
   6   8  13      926.99      907.62     40.96 o 
   7   8  13     1427.35     1410.58     58.80 o 
   8   8  13      233.23      239.73     33.85 o 
   9   8  13       24.38        7.36     20.68 o 
  10   8  13      114.19      103.18     24.80 o 
 -12   9  13      214.19      226.93     28.84 o 
 -11   9  13        6.98       -0.72     19.82 o 
 -10   9  13     1254.34     1243.62     57.34 o 
  -9   9  13      374.59      391.77     32.68 o 
  -8   9  13      135.65      128.94     17.95 o 
  -7   9  13     1370.18     1347.12     47.62 o 
  -6   9  13      562.45      583.11     33.11 o 
  -5   9  13      879.52      909.06     38.62 o 
  -4   9  13       93.45       67.65     13.08 o 
  -3   9  13      101.76      119.58     21.89 o 
  -2   9  13       32.66       18.88     10.69 o 
  -1   9  13        2.92       -3.81      9.05 o 
   0   9  13       28.34       35.51     11.49 o 
   1   9  13     4999.60     5126.94     87.33 o 
   2   9  13      273.72      261.56     21.73 o 
   3   9  13      480.77      452.53     28.69 o 
   4   9  13      799.92      814.59     37.80 o 
   5   9  13     2703.06     2722.28     62.26 o 
   6   9  13     2481.35     2325.57     58.93 o 
   7   9  13     1127.63     1020.99     52.01 o 
   8   9  13      530.10      622.48     43.11 o 
   9   9  13       14.18       34.71     16.46 o 
 -11  10  13      242.13      251.09     29.84 o 
 -10  10  13      402.62      433.29     53.28 o 
  -9  10  13       58.28       44.68     25.32 o 
  -8  10  13      297.08      320.98     30.59 o 
  -7  10  13       15.55       11.94     10.93 o 
  -6  10  13     3537.85     3397.66     70.62 o 
  -5  10  13      670.77      683.31     40.86 o 
  -4  10  13     2159.91     2260.33     61.35 o 
  -3  10  13     1851.85     1770.91     53.36 o 
  -2  10  13       42.24       50.74     14.08 o 
  -1  10  13       45.14       35.36     14.93 o 
   0  10  13        9.11       28.59     12.10 o 
   1  10  13     1042.91     1018.11     51.39 o 
   2  10  13      169.98      114.79     18.72 o 
   3  10  13     2775.29     2576.05     59.25 o 
   4  10  13      468.43      381.45     27.84 o 
   5  10  13       49.37       37.59     12.50 o 
   6  10  13      259.16      260.50     30.72 o 
   7  10  13        1.12       17.92     14.10 o 
   8  10  13      794.47      780.43     49.98 o 
   9  10  13       18.35      -22.84     16.88 o 
 -10  11  13      158.40      163.54     27.16 o 
  -9  11  13        0.07       14.86     15.12 o 
  -8  11  13      388.52      413.68     39.16 o 
  -7  11  13      194.38      258.31     27.39 o 
  -6  11  13      401.79      468.80     41.48 o 
  -5  11  13      542.67      553.64     43.24 o 
  -4  11  13      199.32      206.60     24.07 o 
  -3  11  13       55.24       64.87     17.50 o 
  -2  11  13      422.47      387.42     35.68 o 
  -1  11  13       51.97       69.00     17.64 o 
   0  11  13      139.55      144.62     21.63 o 
   1  11  13      345.61      434.22     36.42 o 
   2  11  13       29.41        9.43     15.07 o 
   3  11  13      669.57      667.79     45.27 o 
   4  11  13        0.26       -6.12     10.06 o 
   5  11  13      244.66      251.10     28.33 o 
   6  11  13      732.56      698.51     45.07 o 
   7  11  13      480.24      433.72     38.79 o 
  -8  12  13       30.24       22.55     26.82 o 
  -7  12  13      149.87      217.42     29.92 o 
  -6  12  13      734.69      678.89     50.12 o 
  -5  12  13     1211.75     1312.61     65.97 o 
  -4  12  13     2186.59     2169.13     73.49 o 
  -3  12  13     1055.68     1086.76     67.60 o 
  -2  12  13      383.46      393.23     39.90 o 
  -1  12  13      275.82      250.69     30.41 o 
   0  12  13        0.63        5.97     12.30 o 
   1  12  13      618.64      683.14     47.35 o 
   2  12  13      153.92      135.35     22.78 o 
   3  12  13      157.53      139.43     23.79 o 
   4  12  13        1.45       22.65     22.27 o 
   5  12  13      189.08      211.33     30.02 o 
   6  12  13      178.48      191.45     25.59 o 
  -6  13  13      782.68      804.02     56.86 o 
  -5  13  13      251.57      243.87     36.43 o 
  -4  13  13       85.57      102.18     33.69 o 
  -3  13  13        5.82       15.92     16.08 o 
  -2  13  13      758.80      794.63     52.81 o 
  -1  13  13        9.66       -4.89     17.33 o 
   0  13  13      199.66      215.69     28.85 o 
   1  13  13      809.64      713.94     50.23 o 
   2  13  13      271.47      336.33     35.85 o 
   3  13  13      465.05      528.82     54.16 o 
   4  13  13      169.96      186.02     37.52 o 
  -3  14  13       32.18       67.72     25.37 o 
  -2  14  13      348.85      437.24     49.52 o 
  -1  14  13     1209.60     1168.71     65.40 o 
   0  14  13        5.83       46.44     18.74 o 
   1  14  13      311.37      216.15     30.36 o 
 -15   0  14     1927.57     1848.30    116.91 o 
 -14   0  14      806.96      797.62    101.36 o 
 -13   0  14      397.27      533.23     64.04 o 
 -12   0  14      484.44      545.93     62.30 o 
 -11   0  14      203.52      145.13     31.86 o 
 -10   0  14      187.25      134.10     29.43 o 
  -9   0  14      478.55      443.86     49.88 o 
  -8   0  14    10634.84     9894.01    146.22 o 
  -7   0  14     2460.28     2647.37     67.71 o 
  -6   0  14       73.00      155.54     15.59 o 
  -5   0  14     2804.47     3168.29     59.44 o 
  -4   0  14       50.08      119.79     13.17 o 
  -3   0  14       74.41      120.24     16.85 o 
  -2   0  14        8.50       -0.82      5.56 o 
  -1   0  14    31773.09    30755.83    230.95 o 
   0   0  14      615.78      648.40     27.10 o 
   1   0  14    13396.69    13563.78    134.28 o 
   2   0  14      575.08      454.47     23.10 o 
   3   0  14        3.97        7.49      6.99 o 
   4   0  14     8429.98     7864.35    122.06 o 
   5   0  14      256.36      256.71     26.60 o 
   6   0  14     1890.82     1808.55     60.08 o 
   7   0  14     1397.45     1303.59     73.87 o 
   8   0  14     7727.79     7499.16    508.46 o 
   9   0  14      860.28      862.72    116.67 o 
  10   0  14     4292.78     4247.59    146.45 o 
  11   0  14     1185.14     1277.51     94.73 o 
  12   0  14      754.03      800.25    100.54 o 
 -15   1  14       11.51       -5.31     22.33 o 
 -14   1  14        8.69       12.12     19.82 o 
 -13   1  14        2.96        4.66     15.89 o 
 -12   1  14      102.84       76.24     23.44 o 
 -11   1  14      256.79      207.40     32.17 o 
 -10   1  14      234.92      258.13     28.65 o 
  -9   1  14      769.16      811.83     38.14 o 
  -8   1  14        0.20       -6.12      6.49 o 
  -7   1  14       49.48       36.98      8.73 o 
  -6   1  14      366.18      316.41     17.07 o 
  -5   1  14       11.67       26.14      5.91 o 
  -4   1  14      856.59      913.80     20.60 o 
  -3   1  14     1800.26     1964.10     29.90 o 
  -2   1  14      209.80      197.88     11.74 o 
  -1   1  14      273.28      291.11     13.68 o 
   0   1  14      534.06      558.36     17.40 o 
   1   1  14     2998.45     2996.41     37.34 o 
   2   1  14     3916.75     4021.18     44.03 o 
   3   1  14        3.84       -8.30      7.18 o 
   4   1  14     4228.48     4124.65     53.24 o 
   5   1  14      790.12      782.45     28.72 o 
   6   1  14      784.40      667.99     33.88 o 
   7   1  14        4.97       17.69      9.05 o 
   8   1  14     3483.71     3507.31    130.08 o 
   9   1  14        5.61       -2.03     11.39 o 
  10   1  14        9.78       -1.37     12.16 o 
  11   1  14     1293.93     1254.29     66.02 o 
  12   1  14      860.72      879.38     58.76 o 
 -15   2  14      443.26      505.96     54.53 o 
 -14   2  14      189.47      233.51     39.02 o 
 -13   2  14      719.40      779.51     53.53 o 
 -12   2  14      919.62      795.77     52.37 o 
 -11   2  14      142.07      193.28     26.34 o 
 -10   2  14     2854.67     2878.18     81.34 o 
  -9   2  14      953.43      951.00     39.68 o 
  -8   2  14      104.00      126.02     13.88 o 
  -7   2  14       39.81       50.19     11.33 o 
  -6   2  14     4133.81     4076.99     92.03 o 
  -5   2  14     5176.25     5315.37     64.53 o 
  -4   2  14     2892.14     2846.47     35.90 o 
  -3   2  14    11218.01    11367.16     91.59 o 
  -2   2  14      557.93      553.59     17.64 o 
  -1   2  14    13704.46    14008.76     94.15 o 
   0   2  14      131.35      124.44      9.58 o 
   1   2  14     5892.87     5800.46     72.45 o 
   2   2  14     3393.23     3209.54     54.90 o 
   3   2  14      732.89      731.19     23.11 o 
   4   2  14     1147.77     1023.06     27.63 o 
   5   2  14     2634.87     2652.74     50.34 o 
   6   2  14        4.74       25.74      9.04 o 
   7   2  14      759.48      663.56     42.52 o 
   8   2  14      126.88      142.60     19.51 o 
   9   2  14      997.60      955.41     46.99 o 
  10   2  14     2758.99     2844.84     91.89 o 
  11   2  14     1435.14     1501.06     70.63 o 
  12   2  14      223.44      288.18     35.09 o 
 -14   3  14       42.30       36.38     18.04 o 
 -13   3  14       37.62       35.00     17.99 o 
 -12   3  14       26.31       29.66     15.72 o 
 -11   3  14      250.60      274.24     27.05 o 
 -10   3  14        3.72      -10.44     10.00 o 
  -9   3  14      151.52      118.54     14.73 o 
  -8   3  14       33.85       19.22     13.87 o 
  -7   3  14       19.21       20.65      7.28 o 
  -6   3  14     5610.27     5529.76     74.04 o 
  -5   3  14      871.32      934.71     29.32 o 
  -4   3  14     7194.46     7015.32     69.72 o 
  -3   3  14       29.32       51.33      6.88 o 
  -2   3  14     2203.27     2072.11     31.42 o 
  -1   3  14     2833.05     2941.98     38.06 o 
   0   3  14        1.02        6.10      4.85 o 
   1   3  14      384.54      375.50     14.87 o 
   2   3  14     8270.61     8344.91     77.69 o 
   3   3  14      180.79      189.41     15.75 o 
   4   3  14     6260.61     6270.94     79.54 o 
   5   3  14      312.16      341.06     22.10 o 
   6   3  14      789.46      727.57     32.12 o 
   7   3  14      248.09      279.18     24.77 o 
   8   3  14     3595.03     3608.88     78.43 o 
   9   3  14      155.67      156.11     29.59 o 
  10   3  14      368.39      307.85     29.68 o 
  11   3  14     1090.26     1066.50     61.83 o 
  12   3  14      743.13      790.24     57.48 o 
 -14   4  14      796.32      788.12     55.78 o 
 -13   4  14       52.10       56.03     20.05 o 
 -12   4  14     3917.64     3876.47     97.40 o 
 -11   4  14     1252.13     1264.82     56.14 o 
 -10   4  14     2731.45     2601.00     58.71 o 
  -9   4  14      226.96      251.85     20.93 o 
  -8   4  14     1203.68     1021.16     36.23 o 
  -7   4  14       11.46        5.93      6.75 o 
  -6   4  14     2303.48     2153.22     46.16 o 
  -5   4  14     5034.82     5202.14     71.35 o 
  -4   4  14     4049.78     3990.87     60.08 o 
  -3   4  14     4676.90     4221.82     52.94 o 
  -2   4  14      502.84      457.69     16.67 o 
  -1   4  14       27.12        5.32      4.91 o 
   0   4  14      419.79      295.24     14.20 o 
   1   4  14      370.56      410.88     19.78 o 
   2   4  14     8805.76     9030.52     95.24 o 
   3   4  14     7704.69     7903.32    102.58 o 
   4   4  14     7211.97     6694.82     86.80 o 
   5   4  14     3274.63     3099.62     57.81 o 
   6   4  14      111.07      187.75     17.81 o 
   7   4  14      208.08      229.71     22.66 o 
   8   4  14      363.40      295.45     26.73 o 
   9   4  14      391.95      387.20     31.94 o 
  10   4  14       20.78       15.11     16.58 o 
  11   4  14      442.55      418.04     35.24 o 
  12   4  14      100.66       46.63     24.57 o 
 -14   5  14      211.31      217.29     50.85 o 
 -13   5  14     1001.31      917.52     51.43 o 
 -12   5  14      408.74      394.69     35.15 o 
 -11   5  14     1201.76     1258.41     47.85 o 
 -10   5  14      570.29      596.47     34.16 o 
  -9   5  14      399.01      353.65     25.83 o 
  -8   5  14      202.23      184.50     17.36 o 
  -7   5  14     1479.71     1421.18     39.93 o 
  -6   5  14      521.96      471.27     26.64 o 
  -5   5  14     1796.95     2071.22     45.50 o 
  -4   5  14      647.07      559.73     26.60 o 
  -3   5  14      221.64      213.37     16.57 o 
  -2   5  14      541.10      545.52     21.26 o 
  -1   5  14       27.65       43.88      6.94 o 
   0   5  14     2801.48     2761.40     38.92 o 
   1   5  14     4456.43     4442.31     63.97 o 
   2   5  14     5466.70     5314.04     72.66 o 
   3   5  14     3975.39     3946.80     63.72 o 
   4   5  14     2531.00     2416.72     76.60 o 
   5   5  14     8735.49     8375.22    102.28 o 
   6   5  14      204.61      207.31     21.34 o 
   7   5  14     1830.68     1795.15     54.69 o 
   8   5  14      909.49      872.15     45.66 o 
   9   5  14       21.81        0.24     16.58 o 
  10   5  14      339.07      415.00     35.09 o 
  11   5  14        4.31       12.29     22.21 o 
 -13   6  14       53.09       60.54     20.95 o 
 -12   6  14      605.47      596.84     37.24 o 
 -11   6  14       11.83        9.21     11.20 o 
 -10   6  14     1163.92     1187.96     46.42 o 
  -9   6  14      207.32      236.23     22.00 o 
  -8   6  14     1470.87     1378.79     43.08 o 
  -7   6  14     1360.17     1337.38     55.07 o 
  -6   6  14      308.39      259.20     20.42 o 
  -5   6  14       47.59       83.44     14.71 o 
  -4   6  14      324.33      302.68     20.68 o 
  -3   6  14      421.17      368.41     21.90 o 
  -2   6  14        2.87       12.89      6.57 o 
  -1   6  14      507.20      458.41     20.06 o 
   0   6  14      253.63      282.60     18.87 o 
   1   6  14      608.75      613.48     27.54 o 
   2   6  14       37.97       30.56      8.11 o 
   3   6  14     1869.52     1932.44     45.29 o 
   4   6  14       23.78       28.85      9.92 o 
   5   6  14     1978.40     1900.12     53.68 o 
   6   6  14     2610.77     2550.80     57.90 o 
   7   6  14      801.59      914.32     55.95 o 
   8   6  14      331.00      368.78     27.70 o 
   9   6  14      301.30      355.41     32.31 o 
  10   6  14      442.45      417.75     35.43 o 
  11   6  14      368.20      364.62     46.63 o 
 -13   7  14        2.96        4.86     17.87 o 
 -12   7  14       43.74       26.66     19.33 o 
 -11   7  14       56.85       66.42     16.30 o 
 -10   7  14       54.22       59.35     13.24 o 
  -9   7  14     5551.66     5114.74     86.62 o 
  -8   7  14       44.46       47.47     12.53 o 
  -7   7  14     4519.59     4423.23     85.03 o 
  -6   7  14      426.98      408.13     25.93 o 
  -5   7  14      802.63      837.55     34.93 o 
  -4   7  14     1946.98     1724.50     42.96 o 
  -3   7  14      472.43      494.08     28.43 o 
  -2   7  14     1529.29     1540.83     43.45 o 
  -1   7  14     1691.14     1659.61     51.67 o 
   0   7  14     1464.97     1406.92     36.53 o 
   1   7  14        1.84        5.75      6.39 o 
   2   7  14      125.66      122.82     14.22 o 
   3   7  14     1020.71      986.04     37.06 o 
   4   7  14       68.18       79.04     12.64 o 
   5   7  14     3695.82     3340.04     65.86 o 
   6   7  14      279.47      324.91     25.53 o 
   7   7  14     4220.86     4138.18     85.61 o 
   8   7  14     1093.51     1092.34     62.55 o 
   9   7  14       23.83       28.08     14.71 o 
  10   7  14      366.00      387.80     39.60 o 
 -12   8  14       17.04       -9.27     23.49 o 
 -11   8  14       29.89       20.78     14.11 o 
 -10   8  14       56.91       84.13     15.17 o 
  -9   8  14      515.63      498.98     32.52 o 
  -8   8  14      287.75      286.02     24.05 o 
  -7   8  14      145.06      138.61     18.87 o 
  -6   8  14      924.91     1025.79     40.59 o 
  -5   8  14        3.62       16.34      9.14 o 
  -4   8  14      129.47      157.97     16.40 o 
  -3   8  14     2727.54     2687.20     68.14 o 
  -2   8  14     3673.64     3558.14     69.33 o 
  -1   8  14     1685.76     1511.07     51.82 o 
   0   8  14      372.15      313.61     27.80 o 
   1   8  14     1612.93     1800.53     44.35 o 
   2   8  14     1186.47     1151.08     38.69 o 
   3   8  14      315.43      279.05     22.28 o 
   4   8  14      599.95      598.95     32.55 o 
   5   8  14     1136.20     1061.94     42.77 o 
   6   8  14     1235.12     1195.23     45.76 o 
   7   8  14     6477.32     6362.19    109.77 o 
   8   8  14       29.58       30.42     12.96 o 
   9   8  14       65.97       58.28     18.62 o 
  10   8  14      265.37      255.11     35.11 o 
 -11   9  14      145.34      149.17     22.73 o 
 -10   9  14       14.30       36.01     14.61 o 
  -9   9  14      329.69      315.98     30.10 o 
  -8   9  14      219.03      281.02     25.37 o 
  -7   9  14      487.75      579.92     34.44 o 
  -6   9  14     1644.88     1568.70     47.01 o 
  -5   9  14       27.00       12.77     14.23 o 
  -4   9  14       78.11       74.88     17.02 o 
  -3   9  14      326.32      332.62     31.54 o 
  -2   9  14     2590.37     2621.16     77.59 o 
  -1   9  14      122.45      132.36     19.89 o 
   0   9  14     2926.64     2878.12     75.00 o 
   1   9  14      469.15      463.14     35.53 o 
   2   9  14     3497.67     3543.41     66.59 o 
   3   9  14      670.24      686.36     35.22 o 
   4   9  14      772.42      738.63     37.52 o 
   5   9  14      201.04      234.12     22.36 o 
   6   9  14        1.17      -11.97      9.24 o 
   7   9  14      141.90      133.92     20.17 o 
   8   9  14        3.35       15.26     15.82 o 
   9   9  14     2772.91     2769.43     81.14 o 
 -11  10  14        2.62       29.57     18.31 o 
 -10  10  14        0.69        1.78     13.82 o 
  -9  10  14       10.94      -17.06     11.37 o 
  -8  10  14        3.36      -17.68     23.59 o 
  -7  10  14      287.19      269.76     25.44 o 
  -6  10  14        1.04       10.31     12.40 o 
  -5  10  14      376.87      425.92     33.18 o 
  -4  10  14      128.71      144.06     20.22 o 
  -3  10  14      474.20      433.89     43.02 o 
  -2  10  14     1649.66     1616.79     58.19 o 
  -1  10  14       43.45       38.03     13.14 o 
   0  10  14     1860.96     1888.32     63.42 o 
   1  10  14      142.51       87.42     18.71 o 
   2  10  14     1126.26     1094.36     54.84 o 
   3  10  14      291.68      323.21     25.38 o 
   4  10  14      286.98      316.55     26.28 o 
   5  10  14      108.83      116.66     17.82 o 
   6  10  14      133.70      131.98     18.31 o 
   7  10  14       33.04       23.03     14.64 o 
   8  10  14      119.13      144.33     23.55 o 
  -9  11  14       15.19        4.84     18.82 o 
  -8  11  14      133.15      156.01     23.06 o 
  -7  11  14       48.86      109.82     22.27 o 
  -6  11  14      539.58      594.39     41.04 o 
  -5  11  14      214.77      213.00     25.73 o 
  -4  11  14     1593.28     1717.39     65.81 o 
  -3  11  14     1094.55     1071.26     56.64 o 
  -2  11  14     2870.71     2972.54     82.84 o 
  -1  11  14        2.58       -9.93     11.12 o 
   0  11  14     1533.19     1505.94     63.06 o 
   1  11  14       74.52       56.93     18.19 o 
   2  11  14     1736.60     1745.19     63.84 o 
   3  11  14     1128.59     1018.24     55.65 o 
   4  11  14       17.53       31.01     13.94 o 
   5  11  14      188.32      199.87     25.19 o 
   6  11  14       58.23       40.88     21.35 o 
   7  11  14        2.01       15.74     14.60 o 
  -8  12  14        6.70       11.10     18.28 o 
  -7  12  14      819.27      781.95     54.86 o 
  -6  12  14     1348.48     1346.12     68.59 o 
  -5  12  14        9.95       22.61     19.64 o 
  -4  12  14      405.48      431.32     40.31 o 
  -3  12  14      888.28      858.03     54.47 o 
  -2  12  14     1576.58     1601.83     70.04 o 
  -1  12  14       77.16       53.02     16.44 o 
   0  12  14      724.23      683.35     48.56 o 
   1  12  14      670.15      777.76     51.41 o 
   2  12  14     1058.26     1047.88     58.82 o 
   3  12  14      596.49      639.96     47.39 o 
   4  12  14       43.57       51.17     19.45 o 
   5  12  14     1079.45     1215.84     66.70 o 
   6  12  14      585.86      615.70     45.65 o 
  -6  13  14      340.94      433.13     43.51 o 
  -5  13  14      708.30      730.01     64.04 o 
  -4  13  14       74.07       70.76     23.55 o 
  -3  13  14     1600.12     1653.83     73.64 o 
  -2  13  14      464.77      411.20     39.31 o 
  -1  13  14       20.38       16.34     28.31 o 
   0  13  14      899.39      913.89     57.78 o 
   1  13  14     1070.19     1226.16     64.89 o 
   2  13  14       57.14       15.11     17.48 o 
   3  13  14      351.44      378.30     45.57 o 
   4  13  14      462.14      381.87     50.95 o 
  -2  14  14      322.64      341.82     43.26 o 
  -1  14  14      216.25      234.35     32.23 o 
 -15   1  15      850.16      877.10     61.41 o 
 -14   1  15      740.33      762.36     55.49 o 
 -13   1  15     1292.74     1283.73     70.26 o 
 -12   1  15       55.76       43.30     15.45 o 
 -11   1  15      840.33      911.97     53.32 o 
 -10   1  15       98.85       69.23     17.36 o 
  -9   1  15     9633.29     9152.80    139.18 o 
  -8   1  15     8478.09     8523.30    110.64 o 
  -7   1  15      369.27      443.27     23.29 o 
  -6   1  15      436.00      546.75     22.00 o 
  -5   1  15      160.99      220.74     14.54 o 
  -4   1  15      980.87      863.34     21.23 o 
  -3   1  15      329.10      378.38     15.73 o 
  -2   1  15    11753.56    11202.70     82.60 o 
  -1   1  15     2658.18     2719.62     36.87 o 
   0   1  15    15708.70    15719.28    104.08 o 
   1   1  15     4226.69     3805.96     43.99 o 
   2   1  15       61.67       57.65      7.34 o 
   3   1  15        2.74       10.80      5.74 o 
   4   1  15       13.54       11.92      7.81 o 
   5   1  15     1203.19     1266.52     40.05 o 
   6   1  15      223.00      180.98     19.15 o 
   7   1  15     5040.87     5071.03    122.45 o 
   8   1  15       77.84       75.01     20.45 o 
   9   1  15     8320.61     8231.33    144.60 o 
  10   1  15     1618.65     1710.91     71.98 o 
  11   1  15      798.89      866.83     56.76 o 
  12   1  15     1699.10     1879.15     80.89 o 
 -14   2  15      270.04      319.56     35.92 o 
 -13   2  15      353.87      352.48     37.18 o 
 -12   2  15        0.76      -12.37     20.61 o 
 -11   2  15     1952.81     1745.34     63.99 o 
 -10   2  15      527.22      489.97     33.61 o 
  -9   2  15      498.36      509.65     32.04 o 
  -8   2  15      441.79      434.11     28.31 o 
  -7   2  15       50.04       72.06     11.06 o 
  -6   2  15      250.45      266.92     18.40 o 
  -5   2  15     4842.86     4923.78     58.71 o 
  -4   2  15     1327.95     1358.48     29.29 o 
  -3   2  15      431.57      475.08     17.09 o 
  -2   2  15      174.20      259.14     13.76 o 
  -1   2  15     1107.14      990.75     22.25 o 
   0   2  15     1019.94     1114.54     24.86 o 
   1   2  15      611.60      609.74     18.54 o 
   2   2  15      808.24      971.81     25.50 o 
   3   2  15     7043.40     6440.35     69.02 o 
   4   2  15     1109.79      927.92     41.26 o 
   5   2  15        2.56        9.82      7.54 o 
   6   2  15      277.42      262.66     23.96 o 
   7   2  15     7160.06     7287.02    109.29 o 
   8   2  15     1811.94     1667.13     54.05 o 
   9   2  15     4843.32     4700.54    107.74 o 
  10   2  15      286.99      276.98     31.67 o 
  11   2  15       80.80       94.36     25.36 o 
  12   2  15     5416.88     5910.24    176.06 o 
 -14   3  15       17.78      -23.01     15.34 o 
 -13   3  15      614.99      677.57     51.98 o 
 -12   3  15       67.60       75.44     18.91 o 
 -11   3  15     2151.02     2035.13     69.44 o 
 -10   3  15      731.05      683.78     39.22 o 
  -9   3  15      164.11      195.34     18.36 o 
  -8   3  15     1886.31     1793.60     44.61 o 
  -7   3  15       81.37      101.33     15.80 o 
  -6   3  15     4299.45     4442.36     72.30 o 
  -5   3  15     1986.95     1978.54     46.31 o 
  -4   3  15     9797.15     9226.98     84.14 o 
  -3   3  15      983.16      891.99     24.37 o 
  -2   3  15       17.87       18.55      5.79 o 
  -1   3  15      210.09      152.64     10.82 o 
   0   3  15      162.03      173.19     11.60 o 
   1   3  15     1325.77     1338.06     29.36 o 
   2   3  15        5.64       29.58      7.16 o 
   3   3  15    11359.81    11151.12    109.99 o 
   4   3  15        2.90       -2.60      6.29 o 
   5   3  15     3809.42     3910.14     65.01 o 
   6   3  15       88.62      127.57     16.54 o 
   7   3  15       38.64       37.61     11.20 o 
   8   3  15     1506.24     1612.36     54.01 o 
   9   3  15      673.12      625.47     40.00 o 
  10   3  15       54.92       43.04     16.95 o 
  11   3  15       13.56       19.02     15.29 o 
  12   3  15      982.61     1080.57     67.06 o 
 -14   4  15      320.39      294.92     34.98 o 
 -13   4  15       16.51        7.51     23.78 o 
 -12   4  15      513.40      495.43     42.65 o 
 -11   4  15      137.00      149.26     19.90 o 
 -10   4  15       20.88       -2.64     12.71 o 
  -9   4  15       18.93       40.49     10.70 o 
  -8   4  15      500.72      551.09     29.97 o 
  -7   4  15     1013.96      943.58     35.53 o 
  -6   4  15      568.65      588.32     33.59 o 
  -5   4  15     5973.94     5605.79     84.75 o 
  -4   4  15      193.24      219.74     17.24 o 
  -3   4  15     1494.07     1414.75     36.91 o 
  -2   4  15     1419.27     1387.79     40.73 o 
  -1   4  15     4180.34     4296.72     49.30 o 
   0   4  15       11.80       22.53      6.13 o 
   1   4  15     3759.90     3476.12     60.62 o 
   2   4  15       22.58       10.20      7.01 o 
   3   4  15     2937.15     2873.06     53.52 o 
   4   4  15     6433.02     6132.74     82.36 o 
   5   4  15      284.19      253.42     20.28 o 
   6   4  15     2250.39     2209.15     51.42 o 
   7   4  15      248.76      234.45     23.30 o 
   8   4  15      890.26      956.74     48.06 o 
   9   4  15      352.33      311.09     29.42 o 
  10   4  15        5.99        4.21     18.19 o 
  11   4  15      135.70      241.05     31.02 o 
 -14   5  15      329.49      314.34     44.50 o 
 -13   5  15      915.84      964.46     67.92 o 
 -12   5  15       96.03       70.58     17.59 o 
 -11   5  15      402.59      464.04     35.14 o 
 -10   5  15      384.16      400.33     28.00 o 
  -9   5  15      112.36      108.16     15.59 o 
  -8   5  15      734.63      725.21     34.86 o 
  -7   5  15      539.87      591.15     30.54 o 
  -6   5  15     4888.41     5095.35     76.21 o 
  -5   5  15       16.87       11.05      7.15 o 
  -4   5  15     2494.39     2304.80     47.17 o 
  -3   5  15      441.18      444.66     23.63 o 
  -2   5  15      290.43      311.02     17.51 o 
  -1   5  15       55.82       48.05      7.45 o 
   0   5  15     3415.42     3775.90     58.06 o 
   1   5  15      174.07      163.61     15.48 o 
   2   5  15       24.38       30.10      8.28 o 
   3   5  15     2579.41     2518.57     51.40 o 
   4   5  15     5058.12     4830.64     74.41 o 
   5   5  15     2901.41     2910.48     58.57 o 
   6   5  15      956.69      829.94     37.12 o 
   7   5  15      308.17      317.45     27.78 o 
   8   5  15       74.29       59.47     15.72 o 
   9   5  15       74.00       61.70     22.48 o 
  10   5  15      252.45      220.00     26.15 o 
  11   5  15       87.88      124.36     22.57 o 
 -13   6  15      185.73      171.74     28.03 o 
 -12   6  15      135.05      100.39     19.98 o 
 -11   6  15        5.90        8.25     10.14 o 
 -10   6  15      165.81      152.48     18.82 o 
  -9   6  15     2839.62     2716.21     61.50 o 
  -8   6  15     4483.02     4296.01    104.30 o 
  -7   6  15      587.48      530.61     30.20 o 
  -6   6  15     1804.42     1804.65     53.39 o 
  -5   6  15     2243.02     2323.63     50.99 o 
  -4   6  15        1.38      -10.66      7.17 o 
  -3   6  15      289.11      235.32     18.55 o 
  -2   6  15      565.80      496.81     24.75 o 
  -1   6  15     1075.06     1014.52     36.22 o 
   0   6  15      474.17      529.78     25.91 o 
   1   6  15     1619.81     1543.43     39.23 o 
   2   6  15      456.93      521.23     27.56 o 
   3   6  15      625.04      611.25     30.42 o 
   4   6  15     7588.04     7037.48     94.58 o 
   5   6  15       20.51       35.70     10.06 o 
   6   6  15     9819.26    10006.41    121.58 o 
   7   6  15        2.74       22.84     10.78 o 
   8   6  15      505.16      457.22     35.60 o 
   9   6  15     2072.67     1895.74     64.83 o 
  10   6  15       65.74       69.06     18.37 o 
  11   6  15       12.31       -5.87     19.27 o 
 -13   7  15        0.68      -16.74     15.69 o 
 -12   7  15      325.55      341.49     33.53 o 
 -11   7  15       11.84       -4.76     16.12 o 
 -10   7  15      223.22      218.48     22.57 o 
  -9   7  15     1488.27     1343.49     48.34 o 
  -8   7  15       26.51       21.44     13.07 o 
  -7   7  15     1469.93     1543.95     45.09 o 
  -6   7  15     1507.08     1450.96     43.98 o 
  -5   7  15       42.25       65.37     14.02 o 
  -4   7  15       31.24       46.46     10.12 o 
  -3   7  15     3843.99     3644.97     62.04 o 
  -2   7  15       60.58       44.04      9.99 o 
  -1   7  15      647.00      614.06     37.99 o 
   0   7  15     2059.18     2009.69     50.85 o 
   1   7  15     1412.32     1286.12     37.14 o 
   2   7  15     4271.16     4186.26     69.14 o 
   3   7  15       64.64       61.26     11.56 o 
   4   7  15     1635.94     1590.11     44.37 o 
   5   7  15     2238.52     2092.60     58.38 o 
   6   7  15     1674.37     1725.27     50.33 o 
   7   7  15      427.76      455.80     31.35 o 
   8   7  15     3849.69     3751.92     78.75 o 
   9   7  15      336.99      379.48     33.96 o 
  10   7  15      209.53      187.46     29.78 o 
 -12   8  15      158.53      167.76     24.86 o 
 -11   8  15      635.47      582.35     41.82 o 
 -10   8  15     1093.46     1195.23     54.08 o 
  -9   8  15      751.63      788.01     41.05 o 
  -8   8  15     1831.47     1809.77     56.96 o 
  -7   8  15     1269.37     1208.46     45.12 o 
  -6   8  15        7.54       25.62     10.37 o 
  -5   8  15      372.46      336.85     24.68 o 
  -4   8  15      672.38      629.31     31.62 o 
  -3   8  15     2673.04     2779.10     63.23 o 
  -2   8  15      256.09      311.70     28.85 o 
  -1   8  15    11938.53    11506.32    155.00 o 
   0   8  15     6237.36     6215.05    109.78 o 
   1   8  15     3671.52     3605.23     72.51 o 
   2   8  15      903.43      977.27     49.24 o 
   3   8  15        8.35        0.22      7.65 o 
   4   8  15        3.28       23.04     10.26 o 
   5   8  15      779.18      752.93     38.00 o 
   6   8  15     2817.80     2722.50     63.86 o 
   7   8  15       82.30       59.31     16.30 o 
   8   8  15      559.91      540.22     35.37 o 
   9   8  15       14.47       47.06     36.41 o 
 -11   9  15       94.98      100.95     20.87 o 
 -10   9  15      302.05      310.98     31.04 o 
  -9   9  15       37.96       65.42     15.08 o 
  -8   9  15       32.62       15.88     10.89 o 
  -7   9  15     2283.42     2364.35     59.67 o 
  -6   9  15      273.35      270.85     24.33 o 
  -5   9  15      461.19      465.53     30.15 o 
  -4   9  15       15.86       20.53     11.60 o 
  -3   9  15     6929.35     6634.91    119.44 o 
  -2   9  15      413.24      359.79     32.34 o 
  -1   9  15      741.39      695.97     43.74 o 
   0   9  15       13.34      -13.47      8.98 o 
   1   9  15     3253.64     3302.84    104.53 o 
   2   9  15     2010.09     2000.48     56.29 o 
   3   9  15      137.61      133.46     17.11 o 
   4   9  15       37.06       26.60     13.81 o 
   5   9  15      143.34      125.40     17.03 o 
   6   9  15     3381.29     3403.42     73.88 o 
   7   9  15       92.05       89.02     16.75 o 
   8   9  15       91.80       90.11     19.63 o 
   9   9  15       11.18       25.69     17.01 o 
 -10  10  15      769.76      784.43     52.51 o 
  -9  10  15      555.13      561.45     46.05 o 
  -8  10  15       50.19       34.33     14.51 o 
  -7  10  15       34.07        6.11     10.57 o 
  -6  10  15       82.51       72.96     16.15 o 
  -5  10  15      242.11      236.65     28.60 o 
  -4  10  15       54.02       93.22     17.19 o 
  -3  10  15      874.75      956.55     52.77 o 
  -2  10  15       15.27       -1.17     13.71 o 
  -1  10  15     4330.22     4281.89     98.08 o 
   0  10  15      721.69      798.95     48.61 o 
   1  10  15     2985.34     2941.39     80.52 o 
   2  10  15     2259.64     2114.38     68.51 o 
   3  10  15      871.66      850.53     45.21 o 
   4  10  15      130.73       96.96     16.08 o 
   5  10  15       25.84        7.84     13.64 o 
   6  10  15     1872.12     1825.99     56.69 o 
   7  10  15       19.13       32.09     15.94 o 
   8  10  15      932.68      936.35     54.98 o 
  -9  11  15        0.25      -19.71     13.14 o 
  -8  11  15        0.66        2.55     17.88 o 
  -7  11  15      189.70      217.17     30.24 o 
  -6  11  15      401.32      409.12     34.63 o 
  -5  11  15        2.01        7.05     13.29 o 
  -4  11  15       67.84       24.21     15.06 o 
  -3  11  15     1286.64     1489.60     73.79 o 
  -2  11  15      396.04      461.86     39.24 o 
  -1  11  15      187.58      217.17     28.23 o 
   0  11  15      423.82      457.39     44.95 o 
   1  11  15       59.57       57.91     16.81 o 
   2  11  15       49.63       39.58     14.60 o 
   3  11  15      273.30      245.14     28.94 o 
   4  11  15      139.45      183.51     48.44 o 
   5  11  15      386.70      409.90     31.40 o 
   6  11  15      556.88      553.87     46.20 o 
   7  11  15       38.12       59.65     20.78 o 
  -8  12  15       39.69       84.11     22.79 o 
  -7  12  15        2.60       -9.00     18.80 o 
  -6  12  15        3.77      -16.21     14.95 o 
  -5  12  15      761.81      734.17     52.11 o 
  -4  12  15     1103.38     1105.61     71.16 o 
  -3  12  15     1020.09     1061.18     59.56 o 
  -2  12  15      332.39      293.00     33.82 o 
  -1  12  15     1321.29     1329.07     65.15 o 
   0  12  15      965.67      955.60     57.23 o 
   1  12  15       14.84      -12.81     16.82 o 
   2  12  15     2011.26     1965.94     71.39 o 
   3  12  15      240.57      237.91     29.81 o 
   4  12  15      932.17      923.27     57.62 o 
   5  12  15       77.67       98.27     37.99 o 
  -5  13  15      269.45      313.01     53.40 o 
  -4  13  15      554.17      555.87     88.21 o 
  -3  13  15     2981.85     3100.92     93.52 o 
  -2  13  15       36.86       51.46     19.03 o 
  -1  13  15      813.17      875.41     56.72 o 
   0  13  15      565.24      504.40     44.67 o 
   1  13  15      624.77      725.71     53.18 o 
   2  13  15     1912.57     1949.34     76.87 o 
   3  13  15        1.23        0.13     18.13 o 
 -14   0  16     1423.77     1450.43    104.06 o 
 -13   0  16      122.86      136.80     33.86 o 
 -12   0  16     3539.84     3414.21    317.04 o 
 -11   0  16      895.86      877.78     75.98 o 
 -10   0  16     2939.17     2799.20    110.97 o 
  -9   0  16     6526.49     6408.10    163.96 o 
  -8   0  16      340.37      327.79     42.57 o 
  -7   0  16        9.71       18.49     10.89 o 
  -6   0  16     2011.41     2046.58     59.86 o 
  -5   0  16    16062.19    16088.79    154.13 o 
  -4   0  16      482.63      602.14     27.72 o 
  -3   0  16     5964.27     5892.25    109.61 o 
  -2   0  16     7034.97     7317.54     93.31 o 
  -1   0  16    23029.24    23348.08    196.23 o 
   0   0  16    33660.56    34494.95    261.21 o 
   1   0  16     6461.54     6258.59     85.24 o 
   2   0  16     2701.96     2743.32     53.82 o 
   3   0  16     1423.81     1411.52     49.52 o 
   4   0  16     4885.34     4595.79     94.38 o 
   5   0  16      238.97      208.05     24.08 o 
   6   0  16     3807.60     3487.16    214.86 o 
   7   0  16     1409.11     1561.59    117.54 o 
   8   0  16     1038.20     1259.88    165.97 o 
   9   0  16     4482.39     4373.06    149.30 o 
  10   0  16      602.18      658.56     69.34 o 
  11   0  16     1990.14     2004.31    112.46 o 
  12   0  16       14.47       -3.21     25.38 o 
 -14   1  16     1286.09     1444.31     73.63 o 
 -13   1  16        4.88       -9.73     28.34 o 
 -12   1  16       22.38       24.12     15.85 o 
 -11   1  16      442.85      437.73     38.82 o 
 -10   1  16     1986.20     1919.76     65.13 o 
  -9   1  16     3946.06     3612.63    175.44 o 
  -8   1  16       39.22       46.40     11.67 o 
  -7   1  16     2034.31     2021.01     50.47 o 
  -6   1  16     1115.29     1073.56     28.42 o 
  -5   1  16     1280.62     1415.39     30.86 o 
  -4   1  16        2.91       18.15      8.16 o 
  -3   1  16      226.83      178.41     11.86 o 
  -2   1  16      767.09      730.57     21.30 o 
  -1   1  16     1285.93     1367.12     26.82 o 
   0   1  16      322.73      320.99     15.48 o 
   1   1  16     1147.89     1036.09     23.34 o 
   2   1  16        3.59       28.92      7.05 o 
   3   1  16      341.17      294.75     17.13 o 
   4   1  16     2845.78     2758.19     51.56 o 
   5   1  16       63.29       65.71     12.27 o 
   6   1  16       12.00       32.36     10.74 o 
   7   1  16      635.84      531.24     43.79 o 
   8   1  16     3150.40     2934.12     95.23 o 
   9   1  16      675.28      655.18     62.53 o 
  10   1  16       84.43       48.11     26.39 o 
  11   1  16      598.36      662.41     51.02 o 
  12   1  16       41.42       33.79     19.66 o 
 -14   2  16       17.43       54.79     20.09 o 
 -13   2  16      106.18      124.95     24.83 o 
 -12   2  16      681.25      707.78     52.98 o 
 -11   2  16     1586.83     1329.10     71.96 o 
 -10   2  16       56.59       52.71     16.18 o 
  -9   2  16     2369.77     2384.63     59.58 o 
  -8   2  16       22.90       17.19      9.40 o 
  -7   2  16     1088.95     1195.07     35.58 o 
  -6   2  16       37.95       58.21     10.26 o 
  -5   2  16     1159.85     1104.33     27.87 o 
  -4   2  16       40.98       43.12      7.83 o 
  -3   2  16     5112.49     5241.30     54.59 o 
  -2   2  16        9.39        1.57      5.97 o 
  -1   2  16     5140.12     5254.23     54.97 o 
   0   2  16     6951.73     6775.97     63.38 o 
   1   2  16     2275.38     2144.17     37.79 o 
   2   2  16      265.83      278.15     16.81 o 
   3   2  16       12.71       13.54      6.36 o 
   4   2  16       89.81       77.10     11.85 o 
   5   2  16        4.95       -5.13      7.47 o 
   6   2  16     4566.31     4166.90     97.21 o 
   7   2  16      355.46      348.97     28.67 o 
   8   2  16     2253.35     2070.17     74.35 o 
   9   2  16     1091.46     1055.92     58.68 o 
  10   2  16      527.51      492.65     43.73 o 
  11   2  16     1926.13     2005.37     98.36 o 
 -14   3  16      379.70      407.34     42.02 o 
 -13   3  16       23.67       32.57     17.04 o 
 -12   3  16      482.73      509.46     43.48 o 
 -11   3  16        1.29      -10.84     15.78 o 
 -10   3  16       92.76       57.88     14.18 o 
  -9   3  16      272.40      252.16     23.75 o 
  -8   3  16      464.90      468.03     37.09 o 
  -7   3  16      453.59      541.77     27.91 o 
  -6   3  16      883.24      833.55     31.48 o 
  -5   3  16     1874.45     1920.94     48.20 o 
  -4   3  16     3335.04     3436.13     49.17 o 
  -3   3  16     2396.74     2196.96     38.72 o 
  -2   3  16      621.54      624.46     20.42 o 
  -1   3  16      408.99      466.63     18.17 o 
   0   3  16      265.69      364.20     16.32 o 
   1   3  16     1881.34     1973.63     36.73 o 
   2   3  16    17340.74    16746.93    140.57 o 
   3   3  16       76.00       57.07     10.76 o 
   4   3  16     3073.63     3066.09     56.33 o 
   5   3  16      501.59      405.79     29.22 o 
   6   3  16      394.71      379.36     28.58 o 
   7   3  16     1969.02     1969.77     56.99 o 
   8   3  16     1716.09     1664.93     55.69 o 
   9   3  16     1809.22     1797.86     60.81 o 
  10   3  16        7.18       28.64     15.62 o 
  11   3  16     1316.69     1353.01     72.04 o 
 -14   4  16      300.61      346.61     38.78 o 
 -13   4  16       87.28       91.88     33.55 o 
 -12   4  16     2364.44     2264.13     79.83 o 
 -11   4  16       36.77       39.60     14.74 o 
 -10   4  16       12.50        6.96     12.48 o 
  -9   4  16        1.59      -10.07      8.17 o 
  -8   4  16     1577.63     1565.63     43.28 o 
  -7   4  16     1690.28     1753.22     55.99 o 
  -6   4  16      481.81      489.10     27.22 o 
  -5   4  16    10872.93    10458.41    109.54 o 
  -4   4  16      171.47      146.05     15.98 o 
  -3   4  16     6440.17     6496.52     89.56 o 
  -2   4  16     5985.43     6108.28     67.63 o 
  -1   4  16     2208.58     2252.62     38.61 o 
   0   4  16      363.11      310.79     17.54 o 
   1   4  16     7102.59     7048.90     84.14 o 
   2   4  16     1364.10     1333.12     36.16 o 
   3   4  16      857.23      766.13     31.44 o 
   4   4  16    11758.07    11828.44    122.42 o 
   5   4  16      157.21      190.43     18.16 o 
   6   4  16     2253.91     2320.03     60.98 o 
   7   4  16       62.90       36.25     19.68 o 
   8   4  16      119.49       70.68     15.41 o 
   9   4  16      112.92      117.96     19.10 o 
  10   4  16      331.26      377.97     56.27 o 
  11   4  16      534.37      664.06     52.56 o 
 -13   5  16     1155.30     1150.32     65.89 o 
 -12   5  16       94.00      103.39     19.99 o 
 -11   5  16       34.18       23.95     12.25 o 
 -10   5  16        1.63       -5.68      8.69 o 
  -9   5  16      153.86      169.38     18.84 o 
  -8   5  16      646.28      580.20     32.15 o 
  -7   5  16     2339.88     2204.38     51.39 o 
  -6   5  16     2784.48     2811.65     56.59 o 
  -5   5  16       45.75       34.39      8.99 o 
  -4   5  16     7282.59     6578.92     83.77 o 
  -3   5  16     2675.56     2757.08     51.53 o 
  -2   5  16     1018.16      882.81     38.04 o 
  -1   5  16      779.42      824.43     25.69 o 
   0   5  16     5462.72     5411.40     72.85 o 
   1   5  16      734.37      701.16     29.48 o 
   2   5  16     1498.89     1563.25     39.99 o 
   3   5  16    10538.08    10001.23    110.66 o 
   4   5  16     2789.53     2704.66     56.16 o 
   5   5  16     5676.78     5727.56     85.70 o 
   6   5  16     1411.40     1295.39     43.61 o 
   7   5  16      937.30      904.37     46.36 o 
   8   5  16       13.36        7.00     10.90 o 
   9   5  16        1.70        2.66     17.57 o 
  10   5  16       33.85       52.53     16.45 o 
  11   5  16       27.48       24.56     16.14 o 
 -13   6  16     1402.31     1416.10     63.64 o 
 -12   6  16      186.06      173.62     34.82 o 
 -11   6  16       38.00       17.46     17.32 o 
 -10   6  16      604.82      584.28     35.73 o 
  -9   6  16      465.38      411.34     29.19 o 
  -8   6  16     1034.16     1002.40     41.23 o 
  -7   6  16     1442.10     1239.04     42.75 o 
  -6   6  16       61.65       48.92     17.48 o 
  -5   6  16      729.42      755.18     33.34 o 
  -4   6  16      265.25      261.50     20.11 o 
  -3   6  16      166.53      173.66     16.03 o 
  -2   6  16      358.25      296.26     20.11 o 
  -1   6  16      450.78      463.22     27.73 o 
   0   6  16      122.26      108.20     16.13 o 
   1   6  16     1005.47      982.30     34.40 o 
   2   6  16        4.40        2.31      7.45 o 
   3   6  16     3208.02     3032.42     61.41 o 
   4   6  16     4144.79     3657.98     67.21 o 
   5   6  16      983.15      867.57     38.39 o 
   6   6  16     1847.95     1798.14     49.97 o 
   7   6  16     2706.18     2549.95     69.22 o 
   8   6  16      225.94      227.09     26.48 o 
   9   6  16      522.81      586.15     47.94 o 
  10   6  16        1.43      -12.39     14.24 o 
 -12   7  16       61.30       42.58     31.98 o 
 -11   7  16       33.76       46.58     13.82 o 
 -10   7  16      235.92      211.69     21.64 o 
  -9   7  16     1312.18     1294.54     50.28 o 
  -8   7  16     6937.02     6762.30    101.00 o 
  -7   7  16     1598.15     1444.06     45.01 o 
  -6   7  16     1822.15     1938.97     49.97 o 
  -5   7  16      431.39      439.36     27.38 o 
  -4   7  16      766.83      698.22     32.44 o 
  -3   7  16        0.48       10.06      8.85 o 
  -2   7  16     3310.89     3411.54     78.10 o 
  -1   7  16     4823.73     4457.79     89.83 o 
   0   7  16        3.27       -0.06      8.35 o 
   1   7  16     2681.80     2519.00     52.85 o 
   2   7  16      235.60      202.50     18.64 o 
   3   7  16      288.68      266.94     21.61 o 
   4   7  16      456.61      469.09     29.33 o 
   5   7  16     6830.38     6767.40     98.90 o 
   6   7  16      606.50      590.00     34.58 o 
   7   7  16     6237.38     6105.38     99.44 o 
   8   7  16        9.92        5.96     12.75 o 
   9   7  16       16.36       23.29     17.27 o 
  10   7  16      316.62      390.59     42.50 o 
 -12   8  16      166.89      113.98     22.23 o 
 -11   8  16      131.80      101.33     20.33 o 
 -10   8  16       85.56       83.65     16.77 o 
  -9   8  16      794.21      722.25     43.29 o 
  -8   8  16     2600.03     2589.40     75.51 o 
  -7   8  16       45.15       51.60     16.49 o 
  -6   8  16     1092.98     1092.59     43.13 o 
  -5   8  16      203.91      216.72     19.94 o 
  -4   8  16     2259.09     2320.03     59.61 o 
  -3   8  16      918.09      895.23     40.85 o 
  -2   8  16    10039.93     9802.70    144.28 o 
  -1   8  16        4.86       11.13     10.96 o 
   0   8  16      553.53      522.97     38.03 o 
   1   8  16     3221.97     3150.55     68.84 o 
   2   8  16      637.88      616.97     32.43 o 
   3   8  16     3182.13     3113.91     64.38 o 
   4   8  16      188.30      181.56     20.21 o 
   5   8  16      101.28      128.42     22.09 o 
   6   8  16       77.81      100.40     16.41 o 
   7   8  16     3981.83     3994.56     81.26 o 
   8   8  16      467.89      515.77     44.20 o 
   9   8  16        0.38      -25.94     21.06 o 
 -11   9  16     1785.60     1804.67     69.83 o 
 -10   9  16      207.55      204.11     29.02 o 
  -9   9  16      769.49      844.51     44.23 o 
  -8   9  16     1474.44     1466.84     53.30 o 
  -7   9  16      236.97      296.44     25.63 o 
  -6   9  16        9.49        4.40     10.30 o 
  -5   9  16       43.42       25.86     12.72 o 
  -4   9  16       87.64       86.55     21.71 o 
  -3   9  16      133.80      124.40     20.88 o 
  -2   9  16     4373.71     4266.69     95.25 o 
  -1   9  16     2953.75     2928.51     78.71 o 
   0   9  16     1983.16     1951.72     91.45 o 
   1   9  16     2990.01     3013.46     80.13 o 
   2   9  16      187.58      193.40     21.51 o 
   3   9  16        8.43       16.58      9.73 o 
   4   9  16        8.69       -2.05     11.31 o 
   5   9  16      497.78      517.68     33.22 o 
   6   9  16      187.41      172.75     21.45 o 
   7   9  16      322.97      404.36     34.28 o 
   8   9  16     1519.60     1447.13     64.69 o 
 -10  10  16      328.78      374.17     35.80 o 
  -9  10  16        1.99      -10.07     13.06 o 
  -8  10  16        6.00       12.39     13.94 o 
  -7  10  16      150.53      158.02     19.88 o 
  -6  10  16       19.01       31.46     13.87 o 
  -5  10  16       77.03       73.25     16.80 o 
  -4  10  16      465.23      402.73     36.14 o 
  -3  10  16      194.64      227.54     28.68 o 
  -2  10  16     1512.27     1566.69     73.33 o 
  -1  10  16       37.71       52.19     20.91 o 
   0  10  16      671.70      626.44     44.12 o 
   1  10  16     1422.86     1389.03     61.77 o 
   2  10  16      248.53      245.84     35.17 o 
   3  10  16       16.88       17.29     13.92 o 
   4  10  16        0.12      -12.63     10.05 o 
   5  10  16      397.11      401.42     30.49 o 
   6  10  16       19.80       29.22     13.78 o 
   7  10  16       32.81       42.73     20.89 o 
  -9  11  16       10.09       -4.76     19.31 o 
  -8  11  16       42.50       15.99     24.89 o 
  -7  11  16       69.18       53.57     17.08 o 
  -6  11  16       11.79       27.17     14.47 o 
  -5  11  16       42.84       55.84     21.31 o 
  -4  11  16     1433.09     1486.43     88.40 o 
  -3  11  16      100.12      104.98     24.72 o 
  -2  11  16     3497.36     3553.46     93.37 o 
  -1  11  16     1018.31     1049.45     58.28 o 
   0  11  16      454.08      453.04     38.66 o 
   1  11  16     1928.14     1997.83     69.29 o 
   2  11  16       97.81       46.13     16.88 o 
   3  11  16     1116.64     1101.06     59.98 o 
   4  11  16      149.79      161.01     39.72 o 
   5  11  16      688.76      752.18     64.29 o 
   6  11  16      312.76      310.02     30.71 o 
  -7  12  16      592.85      682.86     53.23 o 
  -6  12  16      863.64      862.22     68.09 o 
  -5  12  16        2.32       45.29     17.32 o 
  -4  12  16     2400.93     2264.43     78.19 o 
  -3  12  16      248.71      320.45     35.81 o 
  -2  12  16     3477.41     3285.32    103.53 o 
  -1  12  16       38.36       15.80     17.15 o 
   0  12  16        2.12       10.61     14.21 o 
   1  12  16     2479.12     2633.21     83.31 o 
   2  12  16        5.65       -3.63     14.65 o 
   3  12  16     1036.31     1124.69     63.16 o 
   4  12  16       71.65       83.78     21.44 o 
  -5  13  16       43.53        1.14     30.36 o 
  -4  13  16     1155.05     1236.56     68.21 o 
  -3  13  16      991.65     1067.07     63.63 o 
  -2  13  16     1935.79     2026.79     77.12 o 
  -1  13  16       27.50       20.24     17.41 o 
   0  13  16        1.21       36.33     18.79 o 
   1  13  16     2123.00     2245.59     88.10 o 
   2  13  16      951.37      912.73     69.43 o 
 -14   1  17       20.52       25.85     19.65 o 
 -13   1  17     1067.33     1067.16     63.76 o 
 -12   1  17      146.78      140.30     25.10 o 
 -11   1  17      377.21      471.39     51.98 o 
 -10   1  17     3568.92     3602.52     91.15 o 
  -9   1  17     1667.08     1711.79     72.79 o 
  -8   1  17     4276.37     4178.48     88.32 o 
  -7   1  17     2433.53     2617.63     58.61 o 
  -6   1  17     6096.16     5988.09     76.56 o 
  -5   1  17     2658.21     2712.60     44.15 o 
  -4   1  17      149.50      123.49     11.81 o 
  -3   1  17     1685.80     1652.19     30.35 o 
  -2   1  17     3817.40     3645.60     45.75 o 
  -1   1  17    21990.92    22026.20    136.08 o 
   0   1  17     4478.97     4518.37     51.62 o 
   1   1  17    17526.81    17719.30    117.82 o 
   2   1  17      196.90      211.51     14.99 o 
   3   1  17      300.35      279.63     19.36 o 
   4   1  17        2.95       28.64      8.55 o 
   5   1  17      520.62      483.58     30.91 o 
   6   1  17      795.20      899.07     41.88 o 
   7   1  17      352.74      382.68     34.86 o 
   8   1  17     2568.23     2457.66     82.36 o 
   9   1  17      145.39      107.92     23.20 o 
  10   1  17     1290.15     1396.04     98.26 o 
  11   1  17       23.07       12.39     16.91 o 
 -14   2  17       21.74      -24.15     16.10 o 
 -13   2  17     3361.48     3244.33     95.96 o 
 -12   2  17        0.62        5.70     13.39 o 
 -11   2  17       31.79       43.99     16.82 o 
 -10   2  17     2433.41     2407.42     74.17 o 
  -9   2  17       89.18       89.30     15.78 o 
  -8   2  17     6584.19     6361.72     98.89 o 
  -7   2  17        6.72       10.99      7.22 o 
  -6   2  17       52.01       75.98     11.88 o 
  -5   2  17       56.93       85.88     10.68 o 
  -4   2  17     4424.83     4098.90     55.01 o 
  -3   2  17      427.94      559.45     22.35 o 
  -2   2  17       56.26       72.85      8.41 o 
  -1   2  17        5.20        2.84      4.89 o 
   0   2  17     1631.28     1492.15     29.13 o 
   1   2  17      399.92      486.02     33.49 o 
   2   2  17      604.84      651.04     24.15 o 
   3   2  17     4000.79     4016.34     62.54 o 
   4   2  17      735.71      647.85     34.38 o 
   5   2  17      370.61      364.85     27.35 o 
   6   2  17       42.43       36.15     11.52 o 
   7   2  17     1419.53     1270.57     49.70 o 
   8   2  17     1405.23     1463.18     66.01 o 
   9   2  17      399.94      416.31     39.34 o 
  10   2  17        0.84       20.72     15.02 o 
  11   2  17      429.26      450.50     44.27 o 
 -14   3  17       86.59      110.97     26.01 o 
 -13   3  17      951.08      803.27     56.40 o 
 -12   3  17      554.20      546.68     45.28 o 
 -11   3  17      367.42      338.44     35.07 o 
 -10   3  17     1487.92     1597.45     54.21 o 
  -9   3  17       29.11       50.80     12.92 o 
  -8   3  17      269.45      304.42     22.60 o 
  -7   3  17      209.05      198.63     18.05 o 
  -6   3  17     6427.09     6338.27     83.69 o 
  -5   3  17      688.97      806.38     31.89 o 
  -4   3  17    10166.36    10075.49    104.07 o 
  -3   3  17      111.34      100.91     12.40 o 
  -2   3  17      668.28      657.06     21.29 o 
  -1   3  17      361.36      403.54     17.83 o 
   0   3  17      533.88      480.28     21.42 o 
   1   3  17     2123.42     2187.73     40.09 o 
   2   3  17     4107.83     3834.53     61.32 o 
   3   3  17     4994.19     4791.55     70.72 o 
   4   3  17     2703.30     2739.05     54.38 o 
   5   3  17     1927.67     2012.34     54.59 o 
   6   3  17        3.15       33.81     11.40 o 
   7   3  17      397.74      363.12     29.47 o 
   8   3  17      571.18      529.85     37.14 o 
   9   3  17      441.38      496.62     42.40 o 
  10   3  17     2515.30     2437.49     82.77 o 
  11   3  17       47.17       41.55     36.80 o 
 -14   4  17      655.27      684.24     54.47 o 
 -13   4  17      950.13      977.34     61.95 o 
 -12   4  17        7.32      -20.17     13.45 o 
 -11   4  17      197.48      215.58     25.76 o 
 -10   4  17        0.52        2.76     10.12 o 
  -9   4  17      232.33      228.65     23.27 o 
  -8   4  17     1388.46     1361.08     41.37 o 
  -7   4  17     1105.62     1036.18     40.44 o 
  -6   4  17        0.88       13.81      8.52 o 
  -5   4  17     8132.74     7655.20     92.54 o 
  -4   4  17    10419.73    10420.45    115.32 o 
  -3   4  17      494.10      575.54     26.87 o 
  -2   4  17       28.12       39.25      8.07 o 
  -1   4  17     4170.51     4082.59     50.33 o 
   0   4  17     4473.08     4487.10     59.01 o 
   1   4  17     2657.34     2494.50     49.37 o 
   2   4  17     1068.31     1160.83     35.15 o 
   3   4  17     3828.47     3653.20     63.07 o 
   4   4  17     2611.17     2821.68     56.85 o 
   5   4  17     2790.45     2546.60     68.06 o 
   6   4  17        0.67       15.26      9.99 o 
   7   4  17       89.41       51.18     15.82 o 
   8   4  17      222.07      185.55     22.61 o 
   9   4  17        2.95      -14.95      9.96 o 
  10   4  17       25.72       40.37     19.27 o 
  11   4  17      886.38      970.54     64.37 o 
 -13   5  17        4.59        3.65     20.45 o 
 -12   5  17       87.51      131.68     21.56 o 
 -11   5  17        5.28       23.20     13.17 o 
 -10   5  17      152.89      195.06     23.17 o 
  -9   5  17      308.41      271.37     23.43 o 
  -8   5  17     1257.81     1208.74     42.54 o 
  -7   5  17     2139.46     2246.46     52.77 o 
  -6   5  17     7354.35     7557.61     97.17 o 
  -5   5  17      599.90      553.79     28.97 o 
  -4   5  17     7541.04     7779.35     94.36 o 
  -3   5  17        2.07       -0.90      7.33 o 
  -2   5  17      852.28      868.11     30.29 o 
  -1   5  17     2024.05     2077.31     43.78 o 
   0   5  17       10.63       12.43      7.40 o 
   1   5  17       46.02       60.06     10.23 o 
   2   5  17      282.70      230.58     19.38 o 
   3   5  17     9000.77     8638.87    103.65 o 
   4   5  17        7.86       20.03      9.69 o 
   5   5  17     5484.23     5276.62     83.81 o 
   6   5  17     1265.62     1179.65     50.23 o 
   7   5  17      207.90      213.44     24.20 o 
   8   5  17      456.30      427.63     34.58 o 
   9   5  17      133.45      142.82     22.03 o 
  10   5  17      139.49      120.25     23.42 o 
 -13   6  17      103.91       94.97     29.22 o 
 -12   6  17      195.35      193.35     27.71 o 
 -11   6  17       93.02       70.33     16.85 o 
 -10   6  17      831.93      832.70     41.70 o 
  -9   6  17      147.55      123.23     17.99 o 
  -8   6  17       35.58       58.27     12.67 o 
  -7   6  17     6035.37     5899.25     89.75 o 
  -6   6  17      385.81      387.88     26.28 o 
  -5   6  17     4349.23     4073.77     75.34 o 
  -4   6  17     1152.53     1346.92     39.05 o 
  -3   6  17     1319.40     1394.35     38.10 o 
  -2   6  17      184.45      136.77     19.19 o 
  -1   6  17      255.37      292.46     26.53 o 
   0   6  17      142.51      135.43     16.51 o 
   1   6  17      382.34      317.02     22.45 o 
   2   6  17     2759.76     2501.63     53.37 o 
   3   6  17       27.72       45.89     10.85 o 
   4   6  17     3547.14     3778.18     69.83 o 
   5   6  17     3196.37     3220.06     66.24 o 
   6   6  17     3330.25     3103.02     66.87 o 
   7   6  17     1404.85     1429.08     56.87 o 
   8   6  17      821.13      838.04     48.32 o 
   9   6  17      598.37      670.76     44.96 o 
  10   6  17       26.31      -14.49     28.52 o 
 -12   7  17      678.96      578.30     42.43 o 
 -11   7  17      278.70      264.40     25.87 o 
 -10   7  17      154.05      119.04     19.95 o 
  -9   7  17     5015.16     4965.64     88.88 o 
  -8   7  17      294.24      289.11     24.67 o 
  -7   7  17      231.95      305.96     24.90 o 
  -6   7  17      213.97      241.14     21.59 o 
  -5   7  17      214.52      248.75     23.49 o 
  -4   7  17      197.35      195.90     18.52 o 
  -3   7  17     1379.25     1205.39     42.91 o 
  -2   7  17      254.79      270.41     27.18 o 
  -1   7  17     2370.82     2266.72     64.41 o 
   0   7  17      828.84      847.55     55.17 o 
   1   7  17      914.60      894.66     40.79 o 
   2   7  17     1959.71     1908.19     48.22 o 
   3   7  17        1.01        6.65      8.32 o 
   4   7  17      633.93      690.97     35.86 o 
   5   7  17      522.27      535.84     41.90 o 
   6   7  17     1531.79     1520.13     50.96 o 
   7   7  17     1329.39     1355.54     58.19 o 
   8   7  17      672.13      654.28     44.20 o 
   9   7  17      370.70      417.04     37.20 o 
 -11   8  17      635.10      616.71     39.47 o 
 -10   8  17      429.85      416.90     34.67 o 
  -9   8  17     3576.53     3629.11     77.09 o 
  -8   8  17      149.10      168.87     19.99 o 
  -7   8  17     3948.68     3883.89     76.27 o 
  -6   8  17      566.54      569.78     33.62 o 
  -5   8  17      231.51      211.08     21.82 o 
  -4   8  17      179.09      184.40     20.87 o 
  -3   8  17      130.48      194.55     23.43 o 
  -2   8  17      841.33      881.51     48.46 o 
  -1   8  17     2230.86     2175.82     73.71 o 
   0   8  17     2873.45     2780.82     75.50 o 
   1   8  17      323.28      377.32     33.23 o 
   2   8  17      546.24      559.90     35.59 o 
   3   8  17       57.20       90.68     14.70 o 
   4   8  17       83.90      107.35     20.02 o 
   5   8  17       26.53       13.71     10.50 o 
   6   8  17     1596.01     1522.98     53.12 o 
   7   8  17      781.37      691.18     40.21 o 
   8   8  17      111.40      123.56     22.09 o 
   9   8  17      406.53      386.92     42.04 o 
 -11   9  17       86.18      135.16     26.49 o 
 -10   9  17       63.23       77.24     19.10 o 
  -9   9  17      268.33      318.28     28.33 o 
  -8   9  17      199.46      241.23     23.94 o 
  -7   9  17     3522.57     3604.76     75.47 o 
  -6   9  17       62.71       69.71     17.35 o 
  -5   9  17       64.28       80.23     17.79 o 
  -4   9  17     2735.58     2645.58     76.48 o 
  -3   9  17     6388.87     6231.65    119.26 o 
  -2   9  17     3959.35     4065.12     95.23 o 
  -1   9  17      169.33      162.70     27.09 o 
   0   9  17     1199.70     1224.82     62.02 o 
   1   9  17      274.25      281.32     30.06 o 
   2   9  17     3405.85     3338.88     85.67 o 
   3   9  17      197.13      223.37     23.79 o 
   4   9  17       12.21       21.55     10.72 o 
   5   9  17        4.80       32.47     13.46 o 
   6   9  17      835.98      975.69     50.89 o 
   7   9  17      246.09      238.30     24.33 o 
   8   9  17        0.16       31.36     20.40 o 
 -10  10  17     1173.90     1109.75     59.08 o 
  -9  10  17      502.50      545.82     41.48 o 
  -8  10  17       14.94       15.67     11.83 o 
  -7  10  17      564.14      529.42     38.85 o 
  -6  10  17        2.55       -9.72     10.92 o 
  -5  10  17      401.98      475.18     47.87 o 
  -4  10  17      189.93      155.71     24.05 o 
  -3  10  17      364.20      336.68     33.47 o 
  -2  10  17     2564.31     2658.41     78.66 o 
  -1  10  17     2475.70     2601.67     77.99 o 
   0  10  17     4816.01     4630.75    108.66 o 
   1  10  17       13.53        7.58     12.18 o 
   2  10  17     2147.71     2142.95     71.36 o 
   3  10  17       38.62       51.14     15.18 o 
   4  10  17        6.12       16.38     12.81 o 
   5  10  17      272.01      309.01     27.40 o 
   6  10  17      101.36      139.16     20.08 o 
   7  10  17        4.00        4.84     14.92 o 
  -8  11  17      772.91      906.59     60.33 o 
  -7  11  17      538.68      532.31     39.82 o 
  -6  11  17      301.60      282.42     32.95 o 
  -5  11  17       74.09       79.52     30.78 o 
  -4  11  17       97.76       94.56     22.04 o 
  -3  11  17     1602.04     1547.53     67.25 o 
  -2  11  17      267.55      348.27     35.24 o 
  -1  11  17      696.55      754.25     71.53 o 
   0  11  17      379.62      449.58     39.36 o 
   1  11  17      370.60      298.73     33.05 o 
   2  11  17     1570.09     1635.59     76.68 o 
   3  11  17      280.65      297.92     44.82 o 
   4  11  17      107.15      132.38     22.81 o 
   5  11  17      141.29      142.33     22.67 o 
  -7  12  17       22.63       73.89     31.21 o 
  -6  12  17       73.30       65.75     21.22 o 
  -5  12  17      506.40      596.89     48.66 o 
  -4  12  17      299.20      385.14     38.34 o 
  -3  12  17     1969.86     2137.48     76.96 o 
  -2  12  17       18.68       16.46     16.97 o 
  -1  12  17      928.70     1016.77     60.21 o 
   0  12  17     1521.19     1416.36     68.97 o 
   1  12  17     1065.41     1060.84     62.44 o 
   2  12  17     1549.03     1514.74     75.72 o 
   3  12  17      329.03      297.29     35.41 o 
   4  12  17      410.72      438.81     42.45 o 
  -4  13  17       63.64       80.93     25.65 o 
  -3  13  17     3601.96     3812.76    106.08 o 
  -2  13  17     2185.89     2187.64     81.42 o 
  -1  13  17      128.49      225.07     30.92 o 
   0  13  17      800.91      914.41     61.07 o 
   1  13  17       65.73       57.38     21.23 o 
 -14   0  18       21.16       10.09     25.73 o 
 -13   0  18      696.94      677.29     75.63 o 
 -12   0  18      483.18      495.72     63.18 o 
 -11   0  18     1096.29     1027.14    110.42 o 
 -10   0  18        1.57       -1.09     17.34 o 
  -9   0  18     8676.29     8609.61    199.81 o 
  -8   0  18       39.13       62.78     20.30 o 
  -7   0  18      715.76      726.61     81.30 o 
  -6   0  18      748.49      856.33     44.02 o 
  -5   0  18     4440.55     4131.75     88.76 o 
  -4   0  18       79.41       99.26     15.93 o 
  -3   0  18     2222.90     2004.29     48.74 o 
  -2   0  18    21481.39    22942.09    201.50 o 
  -1   0  18     1977.07     2141.63     50.41 o 
   0   0  18    32916.66    31528.81    252.09 o 
   1   0  18      648.54      691.30     30.83 o 
   2   0  18      144.33      150.75     20.73 o 
   3   0  18     1678.87     1814.14     89.45 o 
   4   0  18     4329.87     4481.34     98.99 o 
   5   0  18      627.94      565.47     57.02 o 
   6   0  18        3.85      -15.15     11.65 o 
   7   0  18     3994.78     4074.96    139.08 o 
   8   0  18      161.68      161.28     35.76 o 
   9   0  18      361.85      415.26     55.49 o 
  10   0  18      119.72      164.63     71.21 o 
  11   0  18       49.11       55.52     28.42 o 
 -14   1  18     2943.35     2916.36    292.57 o 
 -13   1  18      772.94      800.49     57.21 o 
 -12   1  18      682.60      714.78     83.88 o 
 -11   1  18      892.44      821.85     53.23 o 
 -10   1  18      296.10      339.57     34.07 o 
  -9   1  18     1468.59     1495.13     68.41 o 
  -8   1  18       62.37       31.96     11.19 o 
  -7   1  18        1.65        5.03     11.88 o 
  -6   1  18     1879.67     1766.25     47.29 o 
  -5   1  18     1687.40     1576.58     34.38 o 
  -4   1  18     3469.07     3393.90     50.20 o 
  -3   1  18      328.38      323.23     16.51 o 
  -2   1  18      144.72      195.76     13.21 o 
  -1   1  18      261.32      251.64     14.96 o 
   0   1  18      207.81      223.12     14.29 o 
   1   1  18      137.29      148.35     12.76 o 
   2   1  18      294.58      333.19     18.91 o 
   3   1  18     1724.93     1721.77     41.06 o 
   4   1  18      656.23      678.98     40.33 o 
   5   1  18     2284.59     2049.20     59.49 o 
   6   1  18       47.65       29.70     10.92 o 
   7   1  18      876.33      904.28     53.07 o 
   8   1  18      135.59      132.40     22.32 o 
   9   1  18     1129.82     1193.15     64.74 o 
  10   1  18        6.58       -0.82     14.06 o 
  11   1  18        0.08        5.09     24.24 o 
 -14   2  18      654.16      724.37     56.26 o 
 -13   2  18       48.52       12.69     16.27 o 
 -12   2  18     1573.95     1644.65     73.85 o 
 -11   2  18     2031.83     2007.87    114.31 o 
 -10   2  18       48.76       28.82     15.42 o 
  -9   2  18     3044.23     3050.30     70.18 o 
  -8   2  18       61.10       69.05     17.38 o 
  -7   2  18      927.81      950.64     40.11 o 
  -6   2  18      543.85      540.14     27.56 o 
  -5   2  18     1077.50     1049.43     32.95 o 
  -4   2  18       38.29       20.46     11.46 o 
  -3   2  18     1301.94     1213.56     29.61 o 
  -2   2  18     1496.70     1531.48     30.16 o 
  -1   2  18      682.73      658.63     21.83 o 
   0   2  18    10234.76    10051.80     83.87 o 
   1   2  18      519.09      505.38     22.33 o 
   2   2  18     1215.45     1168.12     29.99 o 
   3   2  18     1343.98     1378.36     42.58 o 
   4   2  18      318.48      404.13     40.23 o 
   5   2  18     2110.09     1932.88     54.02 o 
   6   2  18       62.28       74.15     18.99 o 
   7   2  18      527.04      545.84     36.70 o 
   8   2  18      286.48      263.73     31.04 o 
   9   2  18      746.65      615.82     47.52 o 
  10   2  18       89.71       85.49     23.41 o 
  11   2  18      218.14      204.85     32.43 o 
 -14   3  18     3138.22     3268.97    101.77 o 
 -13   3  18      763.51      828.72     58.55 o 
 -12   3  18     1363.73     1366.03     71.02 o 
 -11   3  18       10.65       24.26     14.70 o 
 -10   3  18        7.85       -5.52     10.19 o 
  -9   3  18     5054.74     5006.30     92.40 o 
  -8   3  18      551.82      584.25     35.10 o 
  -7   3  18     1075.44      933.61     36.73 o 
  -6   3  18     2224.65     2315.51     50.11 o 
  -5   3  18     4901.80     4695.25     70.03 o 
  -4   3  18      129.95      125.63     13.66 o 
  -3   3  18     3197.42     3221.39     72.34 o 
  -2   3  18     2687.67     2693.32     44.67 o 
  -1   3  18       12.39        4.66      7.03 o 
   0   3  18       36.12       20.91      7.34 o 
   1   3  18      404.82      455.51     22.33 o 
   2   3  18      872.11      800.82     31.81 o 
   3   3  18     2414.40     2501.79     51.44 o 
   4   3  18     1351.73     1231.85     44.70 o 
   5   3  18      226.45      215.39     32.50 o 
   6   3  18        1.14      -21.61     14.41 o 
   7   3  18      510.88      531.38     36.90 o 
   8   3  18      212.14      233.42     26.05 o 
   9   3  18      348.21      329.20     35.01 o 
  10   3  18      754.58      870.32     59.26 o 
  11   3  18        5.84        4.98     34.94 o 
 -13   4  18       33.52       36.82     17.30 o 
 -12   4  18      171.79      191.78     32.34 o 
 -11   4  18        7.41       -0.33     15.25 o 
 -10   4  18      185.78      216.13     24.58 o 
  -9   4  18       51.58       65.24     16.24 o 
  -8   4  18      110.53      133.76     16.46 o 
  -7   4  18     1740.69     1771.96     45.96 o 
  -6   4  18     5358.83     4968.17     76.59 o 
  -5   4  18    13195.89    13203.45    129.44 o 
  -4   4  18     4003.09     4306.07     67.38 o 
  -3   4  18     2524.65     2674.53     51.20 o 
  -2   4  18     2352.58     2368.48     42.67 o 
  -1   4  18      146.69      112.09     13.19 o 
   0   4  18     2235.95     2143.22     45.61 o 
   1   4  18     2336.25     2019.17     48.88 o 
   2   4  18      347.02      300.28     21.52 o 
   3   4  18     6228.59     6568.31     88.13 o 
   4   4  18     7213.57     7084.58     94.54 o 
   5   4  18     1565.72     1453.33     49.07 o 
   6   4  18      479.73      419.05     31.29 o 
   7   4  18      490.35      437.86     33.78 o 
   8   4  18      439.76      447.03     35.02 o 
   9   4  18     1669.55     1649.81     62.46 o 
  10   4  18       23.15        2.43     35.99 o 
 -13   5  18       28.32       27.87     18.11 o 
 -12   5  18       61.84       50.29     18.45 o 
 -11   5  18     1522.72     1519.27     59.68 o 
 -10   5  18     1056.82     1154.28     52.62 o 
  -9   5  18       34.15       20.01     10.17 o 
  -8   5  18     1156.10     1125.45     46.43 o 
  -7   5  18      177.27      177.85     20.21 o 
  -6   5  18     7563.10     7500.07     98.13 o 
  -5   5  18     2419.68     2650.29     55.30 o 
  -4   5  18     4128.17     3870.66     65.08 o 
  -3   5  18      472.84      468.34     25.96 o 
  -2   5  18      803.97      808.45     31.29 o 
  -1   5  18     1507.52     1414.80     56.27 o 
   0   5  18     3079.65     3054.20     62.64 o 
   1   5  18       26.41       40.13      9.62 o 
   2   5  18       70.08       45.86     11.99 o 
   3   5  18     3258.96     3200.69     61.94 o 
   4   5  18     1865.44     1780.20     47.08 o 
   5   5  18      304.29      375.87     27.59 o 
   6   5  18      342.19      364.79     30.51 o 
   7   5  18      364.29      357.44     36.95 o 
   8   5  18      229.72      255.81     26.65 o 
   9   5  18      152.23      130.96     27.76 o 
  10   5  18       68.63       74.84     21.05 o 
 -12   6  18     1267.04     1296.20     86.32 o 
 -11   6  18      635.38      690.59     44.66 o 
 -10   6  18     1643.67     1648.53     58.56 o 
  -9   6  18      366.70      370.52     28.34 o 
  -8   6  18      760.62      822.44     39.29 o 
  -7   6  18     1769.04     1760.91     48.80 o 
  -6   6  18     2832.94     2583.69     62.94 o 
  -5   6  18      554.68      587.59     31.28 o 
  -4   6  18     1438.19     1457.06     40.66 o 
  -3   6  18       91.97       85.57     12.94 o 
  -2   6  18     1098.59     1016.56     47.63 o 
  -1   6  18      226.04      199.33     22.63 o 
   0   6  18     1820.07     1765.20     49.23 o 
   1   6  18      497.94      429.85     30.28 o 
   2   6  18       59.87       56.39     11.36 o 
   3   6  18       71.97       93.78     14.22 o 
   4   6  18      773.15      746.47     36.45 o 
   5   6  18     1242.07     1242.88     45.61 o 
   6   6  18       74.59       51.35     19.83 o 
   7   6  18     1704.04     1786.10     75.05 o 
   8   6  18     1302.96     1358.68     60.50 o 
   9   6  18      156.28      194.23     26.56 o 
 -12   7  18      303.06      266.73     34.17 o 
 -11   7  18      129.37      119.39     21.47 o 
 -10   7  18      168.10      162.35     20.86 o 
  -9   7  18       75.64       62.03     15.59 o 
  -8   7  18     2854.11     2702.10     64.00 o 
  -7   7  18     1272.83     1260.19     46.79 o 
  -6   7  18      853.90      931.20     40.56 o 
  -5   7  18      109.83      137.74     16.39 o 
  -4   7  18      214.70      253.39     21.40 o 
  -3   7  18        3.94        7.47     18.98 o 
  -2   7  18      303.86      303.44     29.22 o 
  -1   7  18     2904.27     2997.61     75.73 o 
   0   7  18      247.43      283.06     28.52 o 
   1   7  18      327.56      322.59     26.18 o 
   2   7  18      173.43      189.50     21.06 o 
   3   7  18       38.94       23.28     10.01 o 
   4   7  18      314.52      308.49     24.87 o 
   5   7  18     1282.02     1238.59     46.52 o 
   6   7  18     3212.57     2918.19     67.65 o 
   7   7  18      597.77      555.59     39.83 o 
   8   7  18     1801.92     1794.27     68.50 o 
   9   7  18       30.54       75.83     20.35 o 
 -11   8  18        1.86      -11.72     12.55 o 
 -10   8  18      195.40      229.81     23.71 o 
  -9   8  18       16.94       23.80     12.07 o 
  -8   8  18     4548.58     4402.02     87.11 o 
  -7   8  18      914.74      940.00     55.28 o 
  -6   8  18      610.11      573.72     35.88 o 
  -5   8  18        0.17        2.48     10.62 o 
  -4   8  18     3128.29     3067.68     81.48 o 
  -3   8  18     4618.49     4872.78    115.94 o 
  -2   8  18     1054.58     1013.56     52.59 o 
  -1   8  18        6.99       12.73     12.06 o 
   0   8  18      964.49      986.46     52.15 o 
   1   8  18     4354.46     4094.09    104.22 o 
   2   8  18      728.13      767.12     41.89 o 
   3   8  18     2234.05     2134.42     60.61 o 
   4   8  18      194.25      160.67     18.59 o 
   5   8  18      511.99      529.32     33.68 o 
   6   8  18      370.92      327.06     27.12 o 
   7   8  18      258.26      207.34     26.15 o 
   8   8  18       32.90       91.81     19.14 o 
 -10   9  18     3033.26     3062.84     75.13 o 
  -9   9  18      181.49      214.41     23.63 o 
  -8   9  18      498.07      480.57     34.00 o 
  -7   9  18      166.46      186.39     21.77 o 
  -6   9  18      366.03      426.40     33.87 o 
  -5   9  18        2.40        4.51     17.73 o 
  -4   9  18      112.28       86.91     20.21 o 
  -3   9  18      957.14      922.48     61.06 o 
  -2   9  18      414.66      404.27     36.86 o 
  -1   9  18     4982.08     4888.33    105.83 o 
   0   9  18      127.22      136.33     22.03 o 
   1   9  18     1089.00     1048.51     55.90 o 
   2   9  18      424.68      386.41     35.41 o 
   3   9  18       67.03       77.09     16.56 o 
   4   9  18        1.54       25.20     12.94 o 
   5   9  18      375.63      379.72     29.91 o 
   6   9  18        3.95       -6.44     12.58 o 
   7   9  18      146.17      123.22     26.31 o 
  -9  10  18        7.91        2.53     13.59 o 
  -8  10  18        1.48       -4.15     24.07 o 
  -7  10  18      262.93      272.28     27.97 o 
  -6  10  18      645.19      714.51     55.99 o 
  -5  10  18      786.34      941.33     62.20 o 
  -4  10  18      823.17      835.24     53.36 o 
  -3  10  18      702.59      726.73     61.11 o 
  -2  10  18       21.99       40.30     18.12 o 
  -1  10  18      115.62      125.81     22.61 o 
   0  10  18      690.09      566.71     43.52 o 
   1  10  18      407.12      432.11     38.64 o 
   2  10  18      366.56      289.98     32.34 o 
   3  10  18      541.17      505.90     41.34 o 
   4  10  18       26.27        7.54     12.52 o 
   5  10  18       77.13      100.71     19.26 o 
   6  10  18        0.19      -16.63     12.31 o 
  -8  11  18       27.16       26.14     31.48 o 
  -7  11  18        5.48       23.27     15.30 o 
  -6  11  18      154.20      186.97     51.65 o 
  -5  11  18       40.20       21.40     16.03 o 
  -4  11  18      138.26      149.16     29.16 o 
  -3  11  18      438.23      426.27     38.96 o 
  -2  11  18      582.53      588.07     56.34 o 
  -1  11  18     1331.77     1378.83     66.46 o 
   0  11  18        3.83       27.43     13.98 o 
   1  11  18     3307.50     3132.37     90.57 o 
   2  11  18      599.23      595.95     47.43 o 
   3  11  18     2165.22     2154.08     80.13 o 
   4  11  18      247.00      245.30     31.25 o 
   5  11  18       91.15       99.69     28.82 o 
  -6  12  18      127.88      125.99     25.84 o 
  -5  12  18      269.70      334.20     62.54 o 
  -4  12  18      750.80      761.40     54.99 o 
  -3  12  18     2730.34     2701.71     87.01 o 
  -2  12  18      756.86      756.79     64.18 o 
  -1  12  18      290.58      343.78     37.31 o 
   0  12  18      284.34      298.58     42.22 o 
   1  12  18     2897.28     2899.47     90.58 o 
   2  12  18     1140.35     1134.68     65.51 o 
   3  12  18       89.58       93.49     22.03 o 
 -14   1  19      172.30      231.12     33.45 o 
 -13   1  19      205.53      296.19     34.58 o 
 -12   1  19     1984.19     1824.57     73.99 o 
 -11   1  19      201.95      194.28     27.02 o 
 -10   1  19     8178.82     7987.36    142.15 o 
  -9   1  19     2620.18     2385.35     87.93 o 
  -8   1  19     3264.97     3014.52     78.58 o 
  -7   1  19      128.27      185.40     19.70 o 
  -6   1  19      323.48      295.92     23.85 o 
  -5   1  19     1098.12     1091.36     33.07 o 
  -4   1  19       28.86       38.00      8.21 o 
  -3   1  19     2225.21     2230.54     40.92 o 
  -2   1  19      209.69      172.58     15.04 o 
  -1   1  19    16628.57    16104.36    115.04 o 
   0   1  19     2448.68     2401.96     64.28 o 
   1   1  19     7763.17     8016.56     82.71 o 
   2   1  19      297.05      295.62     20.79 o 
   3   1  19     2184.02     2065.19     46.21 o 
   4   1  19      167.41      206.24     21.45 o 
   5   1  19      222.28      283.02     25.76 o 
   6   1  19     1522.58     1393.91     60.44 o 
   7   1  19      535.94      564.36     44.53 o 
   8   1  19     1600.34     1567.46     70.68 o 
   9   1  19       14.91        4.38     17.05 o 
  10   1  19        2.19       -1.89     15.33 o 
 -14   2  19     2870.61     2858.25     95.87 o 
 -13   2  19     1640.17     1637.82     89.02 o 
 -12   2  19      620.22      739.22     54.70 o 
 -11   2  19      598.90      621.03     78.69 o 
 -10   2  19     5048.94     5221.79    141.03 o 
  -9   2  19      447.58      429.90     40.94 o 
  -8   2  19     2146.32     2148.78     62.01 o 
  -7   2  19       20.09       10.99      8.99 o 
  -6   2  19      121.92       95.19     14.27 o 
  -5   2  19     4957.77     4828.67     71.11 o 
  -4   2  19      366.38      341.67     19.80 o 
  -3   2  19     1236.92     1302.65     31.75 o 
  -2   2  19      443.51      459.61     19.75 o 
  -1   2  19      456.76      421.65     19.49 o 
   0   2  19       41.81       35.12      7.99 o 
   1   2  19     4607.25     4574.13     61.11 o 
   2   2  19      239.84      280.75     20.41 o 
   3   2  19       15.31       39.06     10.58 o 
   4   2  19     9166.35     8680.79    117.86 o 
   5   2  19       16.13        8.90     10.63 o 
   6   2  19       16.48       11.75     10.30 o 
   7   2  19      232.55      259.51     30.92 o 
   8   2  19      124.72       85.24     21.47 o 
   9   2  19        0.82        0.76     12.30 o 
  10   2  19      105.92       65.76     21.49 o 
 -13   3  19     1373.51     1405.59     83.04 o 
 -12   3  19      613.34      589.70     52.05 o 
 -11   3  19      277.66      283.48     32.95 o 
 -10   3  19      497.62      468.79     41.00 o 
  -9   3  19     2405.33     2528.61     66.13 o 
  -8   3  19      387.23      351.04     28.99 o 
  -7   3  19      215.38      177.34     20.47 o 
  -6   3  19      530.61      423.32     26.19 o 
  -5   3  19     7847.35     8157.72    101.71 o 
  -4   3  19     1868.54     1990.53     59.14 o 
  -3   3  19      116.98      105.03     15.74 o 
  -2   3  19      571.55      490.50     22.45 o 
  -1   3  19       58.26       43.42      8.36 o 
   0   3  19      160.58      160.22     13.54 o 
   1   3  19     1215.72     1183.79     40.07 o 
   2   3  19      598.14      683.40     30.76 o 
   3   3  19     1247.30     1238.00     37.99 o 
   4   3  19     2551.22     2487.17     61.82 o 
   5   3  19      845.14      878.04     48.10 o 
   6   3  19       46.40       19.17     11.25 o 
   7   3  19      207.06      172.73     21.56 o 
   8   3  19      686.16      751.91     52.58 o 
   9   3  19      726.18      711.95     53.76 o 
  10   3  19     3381.79     3398.15    101.37 o 
 -13   4  19      961.33     1058.34     65.48 o 
 -12   4  19      601.06      649.23     50.27 o 
 -11   4  19       15.51       21.55     14.29 o 
 -10   4  19      235.64      254.58     26.32 o 
  -9   4  19       97.88       99.55     17.42 o 
  -8   4  19      730.88      767.12     43.95 o 
  -7   4  19     2796.06     2739.07     58.88 o 
  -6   4  19      680.82      675.64     32.69 o 
  -5   4  19     1689.14     1584.74     42.02 o 
  -4   4  19     4068.89     4226.95     68.46 o 
  -3   4  19      351.81      380.10     23.21 o 
  -2   4  19       51.87       36.95      8.69 o 
  -1   4  19      638.07      619.90     30.16 o 
   0   4  19      114.70      131.55     16.49 o 
   1   4  19       81.67       81.14     12.53 o 
   2   4  19     1495.18     1427.75     44.67 o 
   3   4  19     3282.20     3241.61     62.24 o 
   4   4  19       80.34      119.09     21.20 o 
   5   4  19      432.18      421.74     31.89 o 
   6   4  19      159.40      130.19     18.93 o 
   7   4  19       34.79       14.68     12.50 o 
   8   4  19       47.93       62.14     17.00 o 
   9   4  19     1583.57     1741.73     75.30 o 
  10   4  19      233.46      273.99     38.54 o 
 -13   5  19      107.83      114.54     25.08 o 
 -12   5  19       63.16       45.82     19.10 o 
 -11   5  19       34.98       13.33     18.87 o 
 -10   5  19        1.63        7.14     12.26 o 
  -9   5  19      370.38      347.18     29.76 o 
  -8   5  19      524.06      537.91     32.27 o 
  -7   5  19     1700.47     1537.51     45.66 o 
  -6   5  19      138.47      125.50     16.69 o 
  -5   5  19     9307.16     9319.37    143.68 o 
  -4   5  19      611.51      741.51     42.13 o 
  -3   5  19      108.08       77.02     12.49 o 
  -2   5  19      918.64      798.29     36.12 o 
  -1   5  19      304.38      245.29     22.18 o 
   0   5  19     1892.85     1790.95     48.96 o 
   1   5  19       21.52       26.05      9.37 o 
   2   5  19     4109.64     3835.34     67.42 o 
   3   5  19       29.38       39.22      9.67 o 
   4   5  19      666.33      614.60     32.88 o 
   5   5  19        6.81        4.25     10.18 o 
   6   5  19      307.67      297.88     45.16 o 
   7   5  19        8.59      -16.55     13.22 o 
   8   5  19       59.96       38.14     17.91 o 
   9   5  19      701.64      759.47     51.24 o 
 -12   6  19        0.66       17.27     15.60 o 
 -11   6  19     1003.73     1063.42     57.13 o 
 -10   6  19     1490.18     1533.68     60.08 o 
  -9   6  19       15.11       19.79     12.19 o 
  -8   6  19     1639.94     1614.07     49.23 o 
  -7   6  19     4336.54     4524.76     88.59 o 
  -6   6  19     1647.14     1564.44     45.27 o 
  -5   6  19     2351.24     2275.48     53.52 o 
  -4   6  19     2329.22     2216.42     51.12 o 
  -3   6  19        2.07       -3.14      9.88 o 
  -2   6  19      784.06      687.40     43.67 o 
  -1   6  19       54.30       47.69     18.42 o 
   0   6  19      364.18      407.60     28.61 o 
   1   6  19       24.64       19.52      9.94 o 
   2   6  19        4.15       -3.12      7.24 o 
   3   6  19        3.01        4.30     10.46 o 
   4   6  19        0.63       -2.32     10.94 o 
   5   6  19     1429.46     1430.44     48.23 o 
   6   6  19        9.99       -4.10     10.93 o 
   7   6  19     1338.86     1289.36     58.01 o 
   8   6  19       19.90       24.54     14.36 o 
   9   6  19     1186.74     1239.65     66.35 o 
 -12   7  19       17.30       10.51     18.55 o 
 -11   7  19       94.75       93.16     19.66 o 
 -10   7  19      159.44      162.85     24.78 o 
  -9   7  19     2106.13     2020.98     57.39 o 
  -8   7  19     2405.16     2407.80     65.89 o 
  -7   7  19      419.63      421.90     29.73 o 
  -6   7  19      511.36      512.44     31.35 o 
  -5   7  19      463.49      499.79     39.01 o 
  -4   7  19     1232.09     1324.88     68.93 o 
  -3   7  19      479.70      498.98     38.37 o 
  -2   7  19      718.80      608.08     41.66 o 
  -1   7  19      882.94      842.36     47.43 o 
   0   7  19       20.33       26.82     12.48 o 
   1   7  19     1222.09     1179.16     56.24 o 
   2   7  19      807.97      725.73     39.97 o 
   3   7  19       72.69       46.48     18.45 o 
   4   7  19        0.99      -12.76      8.51 o 
   5   7  19      137.76      155.41     18.88 o 
   6   7  19      698.28      610.21     41.50 o 
   7   7  19        5.35        2.58     17.49 o 
   8   7  19      235.55      286.66     30.71 o 
 -11   8  19      752.28      716.48     47.99 o 
 -10   8  19      132.57      148.15     30.98 o 
  -9   8  19     1509.75     1444.29     55.05 o 
  -8   8  19     1137.72     1268.40     51.15 o 
  -7   8  19      272.19      317.64     27.12 o 
  -6   8  19      482.83      426.04     30.06 o 
  -5   8  19       63.75       37.98     13.41 o 
  -4   8  19      239.82      260.87     29.85 o 
  -3   8  19     1654.08     1537.82     66.37 o 
  -2   8  19     2539.32     2679.47     76.20 o 
  -1   8  19        2.72        5.11     10.98 o 
   0   8  19     5790.78     5597.66    113.07 o 
   1   8  19      686.50      684.44     45.39 o 
   2   8  19      291.07      315.91     33.45 o 
   3   8  19       54.31       83.52     17.34 o 
   4   8  19      451.76      518.63     32.95 o 
   5   8  19     1757.49     1704.35     53.33 o 
   6   8  19      272.06      264.99     25.77 o 
   7   8  19     2107.50     2148.23     69.81 o 
   8   8  19      514.27      482.67     39.84 o 
 -10   9  19       75.24       79.77     18.14 o 
  -9   9  19      189.87      189.94     22.79 o 
  -8   9  19      549.64      572.92     37.17 o 
  -7   9  19     1993.41     1946.88     62.38 o 
  -6   9  19     1221.50     1209.43     54.00 o 
  -5   9  19       43.92       19.60     20.36 o 
  -4   9  19     3662.52     3558.82     91.94 o 
  -3   9  19      762.87      789.80     51.81 o 
  -2   9  19     1466.15     1385.58     61.01 o 
  -1   9  19       63.63       71.66     17.51 o 
   0   9  19      339.82      335.65     33.79 o 
   1   9  19     1199.92     1092.36     57.68 o 
   2   9  19      757.88      702.21     47.54 o 
   3   9  19      308.15      301.38     31.70 o 
   4   9  19       11.65       23.76     13.09 o 
   5   9  19      501.27      512.44     35.17 o 
   6   9  19      115.00       73.75     16.96 o 
   7   9  19      375.36      379.79     38.89 o 
  -9  10  19      609.40      506.83     37.32 o 
  -8  10  19       30.75       25.99     16.06 o 
  -7  10  19       97.48      109.81     19.94 o 
  -6  10  19      126.91      166.19     28.54 o 
  -5  10  19        4.70       17.86     14.27 o 
  -4  10  19     1193.48     1224.23     62.38 o 
  -3  10  19       37.50       33.70     17.84 o 
  -2  10  19     2402.48     2442.75     77.97 o 
  -1  10  19      104.72       99.47     21.86 o 
   0  10  19     2122.67     2110.65     72.46 o 
   1  10  19      939.02      918.89     56.33 o 
   2  10  19     1164.34     1156.02     61.85 o 
   3  10  19     1091.64      973.26     58.06 o 
   4  10  19      653.92      686.86     50.31 o 
   5  10  19      143.79      160.31     24.28 o 
   6  10  19       11.77       -4.65     13.53 o 
  -7  11  19      155.35      178.41     32.87 o 
  -6  11  19       59.33       58.09     31.48 o 
  -5  11  19        7.37       18.05     15.90 o 
  -4  11  19      478.05      508.88     44.55 o 
  -3  11  19      108.29      107.25     23.41 o 
  -2  11  19       90.96      110.84     22.42 o 
  -1  11  19      147.49      114.65     22.37 o 
   0  11  19      457.34      466.73     41.90 o 
   1  11  19     1015.90      951.98     59.30 o 
   2  11  19       10.35       12.81     14.81 o 
   3  11  19        3.50       26.98     22.36 o 
   4  11  19       23.09       29.97     17.93 o 
  -5  12  19       82.31       60.29     33.82 o 
  -4  12  19      285.13      326.48     37.29 o 
  -3  12  19      493.90      549.53     47.51 o 
  -2  12  19      225.62      246.84     33.04 o 
  -1  12  19       72.63       98.48     28.83 o 
   0  12  19     1024.45     1092.14     64.24 o 
   1  12  19      724.28      739.81     54.86 o 
   2  12  19      541.53      565.20     48.58 o 
 -13   0  20      149.97      187.95     98.34 o 
 -12   0  20      126.17      104.52     56.88 o 
 -11   0  20     4331.39     4686.39    214.25 o 
 -10   0  20      983.14      869.86     76.18 o 
  -9   0  20     5254.21     5055.15    153.44 o 
  -8   0  20     4152.04     4277.32    136.44 o 
  -7   0  20     1127.42     1089.02     83.24 o 
  -6   0  20       45.18       92.99     17.69 o 
  -5   0  20      836.86      851.19     45.63 o 
  -4   0  20      324.50      328.16     30.36 o 
  -3   0  20      124.11      108.28     14.98 o 
  -2   0  20    13214.66    13253.96    168.84 o 
  -1   0  20      896.08      953.87     37.23 o 
   0   0  20      827.78      891.78     36.83 o 
   1   0  20       62.79       64.70     16.20 o 
   2   0  20      130.05      135.23     21.17 o 
   3   0  20     1180.00     1209.66     57.62 o 
   4   0  20       75.40      102.96     26.88 o 
   5   0  20     2675.99     2606.84    106.44 o 
   6   0  20      469.73      561.17     62.41 o 
   7   0  20     7377.03     7191.71    194.86 o 
   8   0  20      360.40      412.51     58.28 o 
   9   0  20      407.05      443.84    117.28 o 
  10   0  20     1499.51     1608.97    112.14 o 
 -13   1  20     1588.16     1596.21     78.01 o 
 -12   1  20       23.34      -17.59     31.78 o 
 -11   1  20      153.38      147.65     26.14 o 
 -10   1  20      139.45       98.14     24.04 o 
  -9   1  20     1782.97     1733.13     62.98 o 
  -8   1  20      282.49      248.19     27.96 o 
  -7   1  20      145.66      125.51     16.81 o 
  -6   1  20     1024.95      994.69     40.00 o 
  -5   1  20       69.13       43.12      9.51 o 
  -4   1  20       58.84       81.78     10.60 o 
  -3   1  20      661.56      714.91     26.67 o 
  -2   1  20      768.38      867.00     25.23 o 
  -1   1  20     1932.91     1782.98     44.50 o 
   0   1  20      804.90      863.32     28.22 o 
   1   1  20      106.72       77.25     10.09 o 
   2   1  20       57.49       18.24      7.98 o 
   3   1  20      497.78      458.01     30.29 o 
   4   1  20       13.03        9.03     10.20 o 
   5   1  20      980.36      994.36     44.06 o 
   6   1  20        6.36       27.12     14.76 o 
   7   1  20        0.44      -16.75     12.84 o 
   8   1  20       49.83       58.32     18.24 o 
   9   1  20        4.46       24.56     26.49 o 
  10   1  20      357.41      318.36     45.44 o 
 -13   2  20     1216.56     1116.63     68.24 o 
 -12   2  20       64.82       62.26     20.32 o 
 -11   2  20     3199.90     3201.52    117.87 o 
 -10   2  20     2238.90     2095.82     72.31 o 
  -9   2  20      173.78      162.02     24.65 o 
  -8   2  20      636.35      617.47     37.27 o 
  -7   2  20     1183.52     1181.24     45.53 o 
  -6   2  20     1056.67     1014.47     40.79 o 
  -5   2  20       33.96       38.92      9.69 o 
  -4   2  20       12.18       15.25      7.22 o 
  -3   2  20       51.08       58.75      9.54 o 
  -2   2  20     1424.40     1466.67     34.07 o 
  -1   2  20      140.45      164.43     14.46 o 
   0   2  20      352.72      349.38     20.43 o 
   1   2  20       21.67       27.58      7.67 o 
   2   2  20     1893.29     1876.79     50.55 o 
   3   2  20     1510.78     1541.98     47.16 o 
   4   2  20        0.30        1.43     16.60 o 
   5   2  20     1206.02     1270.14     49.27 o 
   6   2  20      373.26      380.36     38.84 o 
   7   2  20      993.49     1025.99     59.35 o 
   8   2  20      180.95      258.32     31.89 o 
   9   2  20      971.94     1115.87     66.24 o 
  10   2  20      342.71      349.99     41.25 o 
 -13   3  20     2375.64     2413.55     87.19 o 
 -12   3  20      483.51      523.19     67.67 o 
 -11   3  20       13.70        0.39     12.94 o 
 -10   3  20     2032.50     2006.40     71.03 o 
  -9   3  20     2665.47     2660.66     68.53 o 
  -8   3  20      527.90      501.60     34.12 o 
  -7   3  20      175.35      185.34     21.12 o 
  -6   3  20      369.58      332.28     23.61 o 
  -5   3  20      855.01      840.14     34.36 o 
  -4   3  20      152.90      138.47     15.24 o 
  -3   3  20      101.31      108.59     12.08 o 
  -2   3  20       14.68       10.14      6.99 o 
  -1   3  20        5.43       28.18      8.90 o 
   0   3  20        8.77       24.70      8.16 o 
   1   3  20       13.59       28.99      8.71 o 
   2   3  20      289.31      279.20     20.93 o 
   3   3  20        6.86        9.86     10.93 o 
   4   3  20       66.58      100.95     17.10 o 
   5   3  20      408.21      446.61     32.94 o 
   6   3  20        3.19       15.71     11.51 o 
   7   3  20       55.82       64.75     16.40 o 
   8   3  20      377.81      366.99     38.54 o 
   9   3  20      404.61      402.46     41.36 o 
  10   3  20       12.21       64.09     22.28 o 
 -13   4  20      466.29      505.05     47.45 o 
 -12   4  20      269.21      369.56     39.39 o 
 -11   4  20       17.11       20.08     13.97 o 
 -10   4  20       16.30       18.33     11.82 o 
  -9   4  20     1228.06     1161.55     59.12 o 
  -8   4  20      750.54      684.23     40.20 o 
  -7   4  20       48.06       58.53     12.79 o 
  -6   4  20     9291.60     9323.11    111.82 o 
  -5   4  20      497.88      378.96     25.42 o 
  -4   4  20     4820.84     4913.50     75.10 o 
  -3   4  20      579.22      497.67     27.02 o 
  -2   4  20      134.08      167.05     16.61 o 
  -1   4  20      523.53      577.96     31.88 o 
   0   4  20       11.32       12.30      8.99 o 
   1   4  20     4276.14     4107.55     68.67 o 
   2   4  20     5476.02     5116.80     78.60 o 
   3   4  20     4334.24     4312.36     73.94 o 
   4   4  20      336.48      271.78     25.38 o 
   5   4  20      421.15      444.21     33.27 o 
   6   4  20      367.46      315.48     29.35 o 
   7   4  20        1.66       21.81     12.36 o 
   8   4  20      379.82      381.94     38.56 o 
   9   4  20      494.08      472.64     44.05 o 
 -12   5  20       16.85      -22.22     14.81 o 
 -11   5  20      458.33      473.52     37.12 o 
 -10   5  20      337.71      282.09     29.32 o 
  -9   5  20      126.01      138.53     20.09 o 
  -8   5  20      339.51      375.14     31.30 o 
  -7   5  20      853.76      843.59     48.96 o 
  -6   5  20     4567.66     4137.26     73.52 o 
  -5   5  20     5189.87     5312.81     81.90 o 
  -4   5  20       25.50       38.34     10.54 o 
  -3   5  20     5050.20     4829.76     83.60 o 
  -2   5  20     3290.47     3229.77     76.81 o 
  -1   5  20      101.67       96.81     14.61 o 
   0   5  20       10.01        4.09      9.38 o 
   1   5  20     1141.94     1145.15     66.50 o 
   2   5  20     2620.81     2504.91     55.14 o 
   3   5  20        2.85       -2.27      8.90 o 
   4   5  20     1255.29     1227.07     50.88 o 
   5   5  20       83.16       95.44     19.31 o 
   6   5  20       57.35       72.96     16.38 o 
   7   5  20       10.73       -0.79     12.40 o 
   8   5  20      425.93      404.75     40.71 o 
   9   5  20      314.40      357.28     37.00 o 
 -12   6  20       24.59       17.24     17.85 o 
 -11   6  20       74.83       45.11     15.87 o 
 -10   6  20      612.17      566.87     41.85 o 
  -9   6  20     1366.07     1426.44     51.04 o 
  -8   6  20      107.27       92.17     17.22 o 
  -7   6  20      346.78      345.83     26.40 o 
  -6   6  20     1135.16     1082.05     42.69 o 
  -5   6  20      268.88      246.30     21.79 o 
  -4   6  20      440.24      462.40     28.47 o 
  -3   6  20      182.84      136.31     21.03 o 
  -2   6  20       30.71       21.61     13.43 o 
  -1   6  20       93.82      105.92     18.35 o 
   0   6  20      136.34      159.13     18.52 o 
   1   6  20      115.10      102.28     15.50 o 
   2   6  20       17.04        4.10     11.53 o 
   3   6  20       11.18        8.34      9.39 o 
   4   6  20      178.46      218.09     21.80 o 
   5   6  20      244.95      230.39     24.17 o 
   6   6  20      159.04      128.71     20.19 o 
   7   6  20      613.32      610.40     42.80 o 
   8   6  20      151.64      149.57     28.09 o 
 -11   7  20      257.98      253.98     28.73 o 
 -10   7  20      146.02      190.12     25.53 o 
  -9   7  20     1420.06     1475.42     54.87 o 
  -8   7  20      138.05      167.50     20.86 o 
  -7   7  20     2196.20     2205.72     62.68 o 
  -6   7  20      248.74      207.60     20.91 o 
  -5   7  20       27.70       47.26     12.25 o 
  -4   7  20      253.75      252.90     27.93 o 
  -3   7  20      940.78      839.97     59.15 o 
  -2   7  20      532.62      560.39     40.38 o 
  -1   7  20     2831.06     2615.03     73.80 o 
   0   7  20      992.38     1118.46     54.43 o 
   1   7  20      423.15      409.82     35.01 o 
   2   7  20       18.08       30.76     12.33 o 
   3   7  20      233.35      192.57     22.79 o 
   4   7  20        4.99       25.85     11.23 o 
   5   7  20        1.66       -0.06     10.41 o 
   6   7  20     3150.76     3232.42     82.46 o 
   7   7  20     1279.27     1392.02     62.58 o 
   8   7  20      698.76      697.14     47.97 o 
 -10   8  20       16.04      -11.00     13.00 o 
  -9   8  20      846.87      885.07     45.48 o 
  -8   8  20     1061.19     1033.24     47.68 o 
  -7   8  20     2053.06     2105.66     57.95 o 
  -6   8  20       90.38      107.62     19.89 o 
  -5   8  20      822.55      742.05     48.83 o 
  -4   8  20       11.46        7.53     12.99 o 
  -3   8  20     1112.97     1017.09     54.77 o 
  -2   8  20        0.45       12.46     11.89 o 
  -1   8  20       50.63       69.49     16.66 o 
   0   8  20     1012.31     1007.44     55.28 o 
   1   8  20      156.95      133.71     21.97 o 
   2   8  20      216.42      185.43     24.46 o 
   3   8  20       33.70       46.46     14.75 o 
   4   8  20      234.80      297.60     36.82 o 
   5   8  20      221.47      231.60     23.78 o 
   6   8  20      111.99       76.47     19.54 o 
   7   8  20      921.39      946.61     55.27 o 
  -9   9  20       23.51      -13.96     22.75 o 
  -8   9  20       49.06       81.08     16.44 o 
  -7   9  20       37.61        7.25     13.89 o 
  -6   9  20        6.86       17.83     15.06 o 
  -5   9  20      516.12      495.33     41.20 o 
  -4   9  20       60.81       67.80     17.45 o 
  -3   9  20     1418.99     1503.73     66.81 o 
  -2   9  20      701.27      616.16     45.51 o 
  -1   9  20     1127.41     1113.24     58.64 o 
   0   9  20     1307.64     1317.70     62.96 o 
   1   9  20      357.20      370.03     35.87 o 
   2   9  20      870.39      853.74     53.70 o 
   3   9  20       52.43       58.09     16.94 o 
   4   9  20     1387.15     1500.51     61.08 o 
   5   9  20      328.26      379.71     33.98 o 
   6   9  20     1625.87     1548.86     59.08 o 
  -8  10  20       36.18        3.50     24.02 o 
  -7  10  20     1465.48     1381.75     72.01 o 
  -6  10  20        6.27        4.05     18.51 o 
  -5  10  20      254.81      295.75     34.05 o 
  -4  10  20       44.41       48.03     17.07 o 
  -3  10  20      383.85      355.53     36.77 o 
  -2  10  20      667.16      712.49     50.62 o 
  -1  10  20        1.44       -8.29     12.54 o 
   0  10  20        4.54      -17.44     11.63 o 
   1  10  20       74.03       47.68     17.59 o 
   2  10  20      232.54      205.26     29.28 o 
   3  10  20        4.11       -9.54     12.69 o 
   4  10  20      323.57      320.23     42.68 o 
   5  10  20        2.58       21.19     18.57 o 
  -7  11  20      124.65      158.06     27.16 o 
  -6  11  20      481.16      540.90     61.24 o 
  -5  11  20     1001.12      993.32     61.29 o 
  -4  11  20        4.22       70.58     19.63 o 
  -3  11  20     1226.96     1137.72     64.34 o 
  -2  11  20       31.48       15.72     16.11 o 
  -1  11  20      159.74      170.15     26.80 o 
   0  11  20      211.56      155.42     25.86 o 
   1  11  20     1055.75     1130.41     63.71 o 
   2  11  20     1980.50     2116.86     84.50 o 
   3  11  20      232.67      189.41     28.56 o 
  -4  12  20       82.78       50.81     33.08 o 
  -3  12  20      718.34      700.59     54.13 o 
  -2  12  20        0.59        9.46     17.48 o 
  -1  12  20       85.17       74.88     22.73 o 
   0  12  20      687.64      737.77     55.86 o 
 -13   1  21      174.58      125.73     34.82 o 
 -12   1  21      432.69      437.40     52.36 o 
 -11   1  21      823.73      813.41     56.02 o 
 -10   1  21     1657.24     1608.08     68.47 o 
  -9   1  21     1475.74     1556.70     65.04 o 
  -8   1  21      170.28      169.86     23.70 o 
  -7   1  21       42.72       31.76     10.71 o 
  -6   1  21      635.45      629.93     35.12 o 
  -5   1  21       36.27       36.40     10.36 o 
  -4   1  21      580.40      567.04     27.65 o 
  -3   1  21      183.39      243.09     17.31 o 
  -2   1  21     3128.38     2975.84     45.99 o 
  -1   1  21     1039.76     1026.45     27.52 o 
   0   1  21     1232.70     1373.99     34.06 o 
   1   1  21      147.48      142.01     15.27 o 
   2   1  21     1560.87     1477.77     40.08 o 
   3   1  21      162.20      186.51     20.32 o 
   4   1  21     2298.94     2200.71     59.04 o 
   5   1  21     1052.26     1048.70     96.18 o 
   6   1  21     4112.29     4107.50    138.95 o 
   7   1  21     1715.13     1738.24     73.18 o 
   8   1  21      220.12      253.42     32.46 o 
   9   1  21      719.77      708.29     54.40 o 
 -13   2  21        2.54       27.60     37.76 o 
 -12   2  21      923.60      948.48     67.34 o 
 -11   2  21      558.96      593.97     48.78 o 
 -10   2  21      207.36      277.72     31.57 o 
  -9   2  21      481.54      427.31     40.83 o 
  -8   2  21      130.37      117.83     17.72 o 
  -7   2  21      493.19      429.10     30.87 o 
  -6   2  21       91.97       65.46     13.88 o 
  -5   2  21     1000.34      987.74     40.80 o 
  -4   2  21       15.18        1.75      6.49 o 
  -3   2  21      482.94      493.77     23.81 o 
  -2   2  21     1704.29     1521.08     35.65 o 
  -1   2  21       55.10      103.48     11.65 o 
   0   2  21       71.88      125.76     15.44 o 
   1   2  21        9.91        9.98      8.14 o 
   2   2  21     1431.62     1413.90     45.32 o 
   3   2  21      920.15      981.73     43.40 o 
   4   2  21     1173.95     1199.24     49.09 o 
   5   2  21      495.65      442.27     33.64 o 
   6   2  21      608.03      637.42     47.05 o 
   7   2  21      162.86      229.97     29.90 o 
   8   2  21      108.41       80.66     21.18 o 
   9   2  21        8.44       -9.18     15.83 o 
 -13   3  21       88.40      123.61     25.92 o 
 -12   3  21     1251.05     1243.39     80.18 o 
 -11   3  21      922.54      915.23     59.04 o 
 -10   3  21      349.95      353.68     42.52 o 
  -9   3  21      140.45      141.94     20.83 o 
  -8   3  21     1585.99     1520.00     52.97 o 
  -7   3  21      756.40      690.06     39.39 o 
  -6   3  21      742.94      700.52     37.98 o 
  -5   3  21     9268.21     9372.28    108.95 o 
  -4   3  21     1535.55     1518.27     40.47 o 
  -3   3  21      455.23      477.71     26.34 o 
  -2   3  21        2.52        6.38     11.68 o 
  -1   3  21     1660.90     1660.39     41.49 o 
   0   3  21        3.01       10.93      8.78 o 
   1   3  21     2877.72     2799.81     56.39 o 
   2   3  21     5269.76     5157.78     96.43 o 
   3   3  21      381.40      395.02     33.01 o 
   4   3  21     3147.11     3137.03     72.77 o 
   5   3  21     2024.82     1782.74     56.20 o 
   6   3  21      478.46      381.99     32.45 o 
   7   3  21      332.41      292.03     33.65 o 
   8   3  21      198.37      173.57     28.29 o 
   9   3  21     2531.80     2673.89     91.53 o 
 -12   4  21      662.13      601.38     69.28 o 
 -11   4  21      108.75      132.35     23.48 o 
 -10   4  21       77.90      115.44     22.77 o 
  -9   4  21      561.80      502.73     36.57 o 
  -8   4  21        1.92        1.53     11.75 o 
  -7   4  21      293.82      284.95     28.57 o 
  -6   4  21     4390.49     4276.62     83.06 o 
  -5   4  21      109.03      110.45     14.87 o 
  -4   4  21     2062.99     2075.18     48.72 o 
  -3   4  21     3092.40     3121.69     58.73 o 
  -2   4  21       67.94       56.57     17.78 o 
  -1   4  21     1488.58     1429.39     43.83 o 
   0   4  21        4.87       -1.21      8.90 o 
   1   4  21      844.63      914.98     36.81 o 
   2   4  21     1942.94     1706.32     55.08 o 
   3   4  21     3563.93     3554.75     76.71 o 
   4   4  21      120.76      111.27     17.68 o 
   5   4  21       36.97       65.84     15.66 o 
   6   4  21      497.13      561.36     38.95 o 
   7   4  21      317.10      348.32     32.17 o 
   8   4  21       28.25       22.63     17.35 o 
   9   4  21     1865.79     1913.24     84.43 o 
 -12   5  21        2.71       11.12     17.00 o 
 -11   5  21      277.57      259.10     33.09 o 
 -10   5  21      233.08      288.16     28.81 o 
  -9   5  21      190.13      235.39     26.66 o 
  -8   5  21        3.81       -9.36      9.97 o 
  -7   5  21      615.59      624.43     34.88 o 
  -6   5  21       57.16       60.37     12.95 o 
  -5   5  21     2777.23     2694.74     60.98 o 
  -4   5  21        3.36       -7.21      8.58 o 
  -3   5  21     3252.03     3296.68     69.94 o 
  -2   5  21      210.45      247.37     41.50 o 
  -1   5  21     1136.12     1089.14     50.57 o 
   0   5  21      823.98      856.48     43.68 o 
   1   5  21       52.28       65.58     13.38 o 
   2   5  21     1258.11     1281.48     42.62 o 
   3   5  21      497.82      484.50     30.44 o 
   4   5  21       21.46       25.40     12.37 o 
   5   5  21      627.30      552.18     38.30 o 
   6   5  21       44.79       43.91     16.29 o 
   7   5  21       37.74       40.86     14.73 o 
   8   5  21       49.38       55.64     21.49 o 
 -11   6  21      646.53      569.87     42.43 o 
 -10   6  21      786.71      733.83     46.02 o 
  -9   6  21      100.71      111.11     21.96 o 
  -8   6  21     1120.17     1059.17     45.93 o 
  -7   6  21      149.93      129.01     17.70 o 
  -6   6  21     2308.10     2401.41     57.47 o 
  -5   6  21      338.65      329.09     31.73 o 
  -4   6  21       33.26        6.12     11.17 o 
  -3   6  21     1051.44     1128.69     53.69 o 
  -2   6  21      853.87      866.55     48.67 o 
  -1   6  21      147.66      203.95     25.13 o 
   0   6  21      883.84      853.75     48.45 o 
   1   6  21       38.03       23.48     13.87 o 
   2   6  21      781.26      893.94     44.03 o 
   3   6  21       14.59       12.04     10.83 o 
   4   6  21      125.21      117.11     18.93 o 
   5   6  21      207.54      216.20     25.62 o 
   6   6  21      747.89      761.65     46.78 o 
   7   6  21      229.72      273.41     30.38 o 
   8   6  21     1176.43     1333.72     72.23 o 
 -11   7  21       48.41       51.83     17.83 o 
 -10   7  21      428.62      374.09     34.46 o 
  -9   7  21       10.71        7.09     13.42 o 
  -8   7  21      951.85      941.91     45.16 o 
  -7   7  21       21.22       18.06     11.50 o 
  -6   7  21      233.03      270.81     24.65 o 
  -5   7  21      303.60      318.56     32.60 o 
  -4   7  21       10.78       11.02     20.72 o 
  -3   7  21       93.87      101.40     19.83 o 
  -2   7  21      198.27      176.86     24.37 o 
  -1   7  21      200.97      234.24     31.35 o 
   0   7  21     1330.26     1229.31     57.52 o 
   1   7  21      207.41      276.20     30.32 o 
   2   7  21      105.92       97.16     17.58 o 
   3   7  21     1066.50     1098.81     64.87 o 
   4   7  21        3.73       -3.82     10.16 o 
   5   7  21       22.60       18.69     14.00 o 
   6   7  21     1464.81     1439.11     92.60 o 
   7   7  21       53.71       56.88     16.58 o 
 -10   8  21      254.18      218.14     28.06 o 
  -9   8  21      634.56      559.03     37.89 o 
  -8   8  21      360.79      356.38     29.60 o 
  -7   8  21        3.84      -15.24     11.03 o 
  -6   8  21      580.98      594.51     45.57 o 
  -5   8  21       78.75       90.77     21.41 o 
  -4   8  21       16.95       17.25     13.94 o 
  -3   8  21      310.04      307.44     32.25 o 
  -2   8  21      641.10      576.14     43.23 o 
  -1   8  21     4166.64     3978.71     96.75 o 
   0   8  21        8.34       48.79     16.23 o 
   1   8  21      123.14      117.49     20.16 o 
   2   8  21      117.53       76.65     19.00 o 
   3   8  21        6.20       19.26     12.76 o 
   4   8  21        2.84        6.78     10.84 o 
   5   8  21     1639.13     1611.29     95.35 o 
   6   8  21      894.76      855.56     51.62 o 
  -9   9  21        4.13      -19.00     12.67 o 
  -8   9  21      754.75      755.00     47.26 o 
  -7   9  21       37.78       31.49     14.95 o 
  -6   9  21      828.88      852.75     54.99 o 
  -5   9  21        0.16        0.96     13.09 o 
  -4   9  21      139.50       83.41     20.32 o 
  -3   9  21       89.91       60.97     26.91 o 
  -2   9  21      364.61      406.45     37.75 o 
  -1   9  21        0.83       -0.34     13.15 o 
   0   9  21       12.48       -6.54     13.13 o 
   1   9  21      390.53      370.72     36.99 o 
   2   9  21       19.11       49.40     16.97 o 
   3   9  21      126.99      148.86     23.51 o 
   4   9  21      139.20      136.31     28.00 o 
   5   9  21      248.84      238.49     31.76 o 
  -8  10  21       15.88       37.27     17.28 o 
  -7  10  21       45.05       43.51     19.70 o 
  -6  10  21     1036.06     1085.67     64.17 o 
  -5  10  21      129.64      141.38     25.55 o 
  -4  10  21     3885.75     4171.24    106.50 o 
  -3  10  21      479.52      472.67     42.21 o 
  -2  10  21       16.38      -12.44     25.23 o 
  -1  10  21       13.51       29.08     15.57 o 
   0  10  21       25.95      -12.82     16.60 o 
   1  10  21      120.81       92.66     21.76 o 
   2  10  21      118.71       81.71     21.09 o 
   3  10  21     3356.81     3411.82    135.47 o 
   4  10  21      305.18      255.52     35.01 o 
  -6  11  21      210.40      245.42     33.34 o 
  -5  11  21        2.24        4.13     17.78 o 
  -4  11  21      107.14      135.93     24.92 o 
  -3  11  21       42.58       36.30     18.25 o 
  -2  11  21      490.93      502.26     44.53 o 
  -1  11  21      122.75      110.65     31.86 o 
   0  11  21       71.92       73.74     27.48 o 
   1  11  21        0.49       28.52     23.07 o 
   2  11  21       48.07        2.19     18.23 o 
 -13   0  22      270.53      246.14     70.49 o 
 -12   0  22      446.12      337.99     91.38 o 
 -11   0  22     1229.57     1266.46     96.70 o 
 -10   0  22      969.60     1072.47     85.15 o 
  -9   0  22     1723.66     1607.10    174.52 o 
  -8   0  22     7307.89     7265.67    184.36 o 
  -7   0  22       12.72       15.99     15.87 o 
  -6   0  22      277.34      356.63     44.83 o 
  -5   0  22      186.20      178.35     30.41 o 
  -4   0  22      173.61      183.25     28.83 o 
  -3   0  22      465.23      407.75     34.87 o 
  -2   0  22      140.72      140.24     18.33 o 
  -1   0  22     1381.30     1508.53     73.34 o 
   0   0  22        7.76       26.62     13.27 o 
   1   0  22        5.23      -14.19      9.46 o 
   2   0  22      931.59      903.45     51.41 o 
   3   0  22     3877.48     3802.02    125.18 o 
   4   0  22     2874.90     2534.75    106.70 o 
   5   0  22     3397.97     3510.88    130.23 o 
   6   0  22     5216.49     5188.05    165.54 o 
   7   0  22     1287.73     1385.29     99.32 o 
   8   0  22        3.52      -27.79     76.43 o 
   9   0  22      196.29      178.45     55.65 o 
 -13   1  22      794.93      796.61     60.02 o 
 -12   1  22        1.93        2.32     15.09 o 
 -11   1  22       30.16       15.44     15.07 o 
 -10   1  22      597.63      632.73     48.23 o 
  -9   1  22      414.01      395.88     41.50 o 
  -8   1  22        0.32        4.29     11.65 o 
  -7   1  22      142.30      158.83     23.11 o 
  -6   1  22     1064.26     1166.77     44.84 o 
  -5   1  22       18.44       23.30      9.47 o 
  -4   1  22      116.29      132.60     14.63 o 
  -3   1  22     2184.87     2172.75     53.10 o 
  -2   1  22     1943.03     1720.50     38.52 o 
  -1   1  22      134.84      134.97     14.77 o 
   0   1  22      780.44      742.39     32.37 o 
   1   1  22     5663.12     5628.83    103.71 o 
   2   1  22      891.33      811.70     39.50 o 
   3   1  22      391.89      353.34     27.84 o 
   4   1  22      126.41      123.68     18.48 o 
   5   1  22        0.15       18.23     14.63 o 
   6   1  22     1222.65     1272.60     64.68 o 
   7   1  22       38.49       45.28     17.81 o 
   8   1  22      393.16      524.19     51.35 o 
   9   1  22       25.89       52.56     19.36 o 
 -13   2  22      511.19      511.35     49.72 o 
 -12   2  22      484.11      442.77     43.04 o 
 -11   2  22       43.19       46.19     19.85 o 
 -10   2  22      254.61      311.28     33.84 o 
  -9   2  22        0.76       -5.35     12.62 o 
  -8   2  22     1689.78     1750.88     62.86 o 
  -7   2  22        2.86       18.40     10.55 o 
  -6   2  22     4452.30     4565.89     84.54 o 
  -5   2  22      604.46      585.18     34.40 o 
  -4   2  22      149.47      153.57     16.14 o 
  -3   2  22     1744.46     1742.16     39.33 o 
  -2   2  22       73.65       63.19     11.72 o 
  -1   2  22     1223.06     1172.40     36.67 o 
   0   2  22     1701.89     1638.85     38.27 o 
   1   2  22      493.80      480.41     37.80 o 
   2   2  22      227.23      200.53     22.06 o 
   3   2  22     7234.15     6755.14    106.07 o 
   4   2  22     2412.21     2268.36     62.29 o 
   5   2  22       54.57       61.74     17.89 o 
   6   2  22     1138.42     1128.01     62.12 o 
   7   2  22       62.85       68.05     32.79 o 
   8   2  22      774.70      805.16     57.29 o 
   9   2  22      152.73      223.70     33.10 o 
 -12   3  22       73.91      102.61     26.68 o 
 -11   3  22      292.68      313.43     35.65 o 
 -10   3  22      433.00      430.88     39.62 o 
  -9   3  22      125.33      124.03     23.24 o 
  -8   3  22      317.81      314.22     28.23 o 
  -7   3  22        0.75       14.86     10.39 o 
  -6   3  22      243.73      286.34     25.77 o 
  -5   3  22      894.45      955.71     43.61 o 
  -4   3  22      145.91      122.57     21.42 o 
  -3   3  22     2328.93     2342.60     50.82 o 
  -2   3  22        2.44        3.39      7.20 o 
  -1   3  22      680.08      674.90     31.40 o 
   0   3  22     1342.72     1343.46     70.24 o 
   1   3  22     3258.36     3112.79     60.67 o 
   2   3  22      821.26      833.95     41.16 o 
   3   3  22     2260.19     2119.39     59.28 o 
   4   3  22      167.56      206.67     22.91 o 
   5   3  22       86.90       82.68     16.79 o 
   6   3  22      747.86      759.82     45.41 o 
   7   3  22       19.94      -11.40     13.39 o 
   8   3  22      597.47      583.90     48.65 o 
   9   3  22      923.79      980.38     65.95 o 
 -12   4  22      106.10      106.32     24.73 o 
 -11   4  22      300.58      313.40     36.68 o 
 -10   4  22      470.40      452.04     41.78 o 
  -9   4  22       24.58       21.03     13.23 o 
  -8   4  22       17.27       22.91     11.90 o 
  -7   4  22      273.04      265.62     26.16 o 
  -6   4  22      820.30      944.80     39.68 o 
  -5   4  22      912.78      796.27     36.16 o 
  -4   4  22     1632.89     1524.28     42.72 o 
  -3   4  22      774.77      852.27     39.93 o 
  -2   4  22     1024.35      926.24     47.04 o 
  -1   4  22      495.93      445.59     39.17 o 
   0   4  22        0.30      -13.03     12.06 o 
   1   4  22     1298.79     1396.97     46.56 o 
   2   4  22        0.13       -0.27     10.10 o 
   3   4  22     3950.26     3684.35     79.79 o 
   4   4  22      104.99      140.20     20.30 o 
   5   4  22     1016.87     1014.75     50.28 o 
   6   4  22      147.87      168.46     22.82 o 
   7   4  22     1363.48     1322.31     57.62 o 
   8   4  22      770.02      864.32     60.80 o 
 -12   5  22      259.78      301.96     38.20 o 
 -11   5  22      781.02      889.28     62.93 o 
 -10   5  22      161.04      196.96     37.47 o 
  -9   5  22      142.39      111.38     18.90 o 
  -8   5  22       96.30      110.96     19.66 o 
  -7   5  22      153.52      179.47     20.14 o 
  -6   5  22       11.05        1.49     10.01 o 
  -5   5  22      278.41      282.08     23.53 o 
  -4   5  22     1176.88     1313.09     47.72 o 
  -3   5  22      270.02      207.18     25.39 o 
  -2   5  22      979.75      921.60     48.68 o 
  -1   5  22       30.86       45.47     13.83 o 
   0   5  22     1566.65     1619.67     49.73 o 
   1   5  22      740.86      782.46     40.98 o 
   2   5  22     2230.19     2064.78     65.52 o 
   3   5  22      514.04      501.12     35.38 o 
   4   5  22     1225.26     1155.89     52.06 o 
   5   5  22     1215.92     1226.11     58.54 o 
   6   5  22       72.67       56.86     16.08 o 
   7   5  22      104.18       98.16     20.38 o 
   8   5  22     1258.56     1461.80     66.42 o 
 -11   6  22      299.69      289.95     31.49 o 
 -10   6  22       37.24       41.65     15.40 o 
  -9   6  22      175.25      204.40     25.46 o 
  -8   6  22     1117.61     1040.10     51.90 o 
  -7   6  22      986.43     1053.54     45.41 o 
  -6   6  22        7.66       17.93     13.98 o 
  -5   6  22       80.18       73.29     15.10 o 
  -4   6  22      603.44      646.35     44.39 o 
  -3   6  22      110.70      108.04     19.38 o 
  -2   6  22     1804.92     1789.44     93.74 o 
  -1   6  22     1843.40     1872.88     62.60 o 
   0   6  22      254.37      249.25     28.26 o 
   1   6  22     2681.83     2574.85     65.81 o 
   2   6  22      823.20      888.49     44.79 o 
   3   6  22       32.89       55.08     14.21 o 
   4   6  22       69.30       76.22     17.15 o 
   5   6  22       46.30       36.41     14.38 o 
   6   6  22      202.27      202.06     27.49 o 
   7   6  22      968.31      960.25     54.38 o 
 -10   7  22      364.30      422.38     42.47 o 
  -9   7  22     1253.35     1242.21     58.07 o 
  -8   7  22        7.02      -16.64     11.09 o 
  -7   7  22     1095.39     1005.56     46.17 o 
  -6   7  22        9.58      -15.21     10.14 o 
  -5   7  22       10.77       10.61     20.01 o 
  -4   7  22       51.11       36.20     15.84 o 
  -3   7  22      187.25      203.20     26.54 o 
  -2   7  22     3704.78     3432.18     89.05 o 
  -1   7  22      132.93      129.52     32.08 o 
   0   7  22     3389.24     3457.24     89.15 o 
   1   7  22     1317.42     1228.24     58.75 o 
   2   7  22       21.09       40.42     12.72 o 
   3   7  22      657.54      673.31     42.20 o 
   4   7  22        3.93      -16.48     23.07 o 
   5   7  22        4.95       32.43     16.57 o 
   6   7  22      332.28      349.19     33.50 o 
   7   7  22     1686.39     1717.61     70.99 o 
 -10   8  22      325.96      389.15     41.00 o 
  -9   8  22        0.83      -14.58     13.82 o 
  -8   8  22      102.40      129.65     19.12 o 
  -7   8  22      449.67      535.80     39.47 o 
  -6   8  22       24.02       32.27     15.50 o 
  -5   8  22        1.13       -0.13     16.32 o 
  -4   8  22       88.92      106.74     20.95 o 
  -3   8  22       19.64        1.28     12.11 o 
  -2   8  22       63.70       50.03     20.25 o 
  -1   8  22      190.48      225.62     32.78 o 
   0   8  22      217.05      207.39     27.55 o 
   1   8  22       22.35       31.64     18.74 o 
   2   8  22      708.44      789.36     51.92 o 
   3   8  22      109.46       92.50     21.65 o 
   4   8  22     1265.74     1214.66     56.45 o 
   5   8  22      154.80      179.26     28.28 o 
   6   8  22       28.99       28.33     17.74 o 
  -8   9  22       66.70      113.15     20.44 o 
  -7   9  22       42.57       35.85     18.45 o 
  -6   9  22      106.91       81.82     29.78 o 
  -5   9  22     1018.48      959.07     77.50 o 
  -4   9  22      851.41      900.95     57.00 o 
  -3   9  22      773.91      711.43     50.18 o 
  -2   9  22      261.83      256.48     31.91 o 
  -1   9  22       17.53       34.73     17.96 o 
   0   9  22      139.75      164.82     31.61 o 
   1   9  22        0.18       20.06     14.97 o 
   2   9  22      745.30      778.24     52.69 o 
   3   9  22      795.14      882.58     57.31 o 
   4   9  22     2801.49     2657.73     85.95 o 
   5   9  22     2097.60     2217.50     80.63 o 
  -7  10  22     1400.39     1468.74     74.32 o 
  -6  10  22       54.99       21.78     27.42 o 
  -5  10  22      968.58     1032.26     63.19 o 
  -4  10  22       62.23       85.58     21.78 o 
  -3  10  22      142.07      157.97     25.15 o 
  -2  10  22      174.22      186.68     28.38 o 
  -1  10  22      239.79      189.82     27.76 o 
   0  10  22       30.63       37.71     18.36 o 
   1  10  22       40.19       56.50     18.52 o 
   2  10  22      164.52      163.61     28.49 o 
   3  10  22       30.49       70.56     20.23 o 
  -4  11  22     2387.84     2234.53     84.03 o 
  -3  11  22        3.76       31.79     18.92 o 
  -2  11  22      154.33      124.31     25.07 o 
  -1  11  22      406.19      390.61     39.68 o 
   0  11  22      262.38      290.84     45.99 o 
   1  11  22       84.16       89.39     34.26 o 
 -12   1  23      207.31      257.71     34.28 o 
 -11   1  23      466.54      430.77     42.24 o 
 -10   1  23       30.17        3.17     20.93 o 
  -9   1  23     1264.18     1369.93     65.43 o 
  -8   1  23      466.36      385.42     38.29 o 
  -7   1  23     4490.61     4481.89     99.21 o 
  -6   1  23      567.04      533.41     33.72 o 
  -5   1  23      934.46      848.63     39.90 o 
  -4   1  23     4054.71     4037.40     68.32 o 
  -3   1  23       44.07       33.22      9.81 o 
  -2   1  23     2453.74     2621.72     53.58 o 
  -1   1  23       15.46       14.27      8.41 o 
   0   1  23        5.17        7.69      9.21 o 
   1   1  23      286.33      280.45     29.36 o 
   2   1  23     1641.82     1662.92     50.83 o 
   3   1  23       32.67       -5.30     10.08 o 
   4   1  23     2164.91     2065.38     69.12 o 
   5   1  23     5447.97     5517.03    119.13 o 
   6   1  23      476.77      467.84     44.09 o 
   7   1  23     2733.57     2776.38     89.47 o 
   8   1  23        5.11       26.64     17.43 o 
 -12   2  23      161.57      175.62     29.97 o 
 -11   2  23     1049.33      967.24     62.40 o 
 -10   2  23      231.57      298.55     34.17 o 
  -9   2  23        0.79      -11.62     18.55 o 
  -8   2  23        0.27       -0.15     16.82 o 
  -7   2  23     1715.93     1715.46     53.42 o 
  -6   2  23       40.07       29.23     13.02 o 
  -5   2  23        5.03       26.30     10.04 o 
  -4   2  23     4563.63     4514.63     81.59 o 
  -3   2  23      644.10      674.68     28.79 o 
  -2   2  23    10182.39     9906.52    111.17 o 
  -1   2  23      450.99      512.25     28.50 o 
   0   2  23     3584.43     3477.92     63.56 o 
   1   2  23     1636.51     1615.09     49.04 o 
   2   2  23     6242.80     6173.09    101.00 o 
   3   2  23      361.03      354.87     29.64 o 
   4   2  23      147.38      115.20     19.02 o 
   5   2  23     2147.95     2205.41    101.97 o 
   6   2  23       39.49       37.53     30.86 o 
   7   2  23     1656.10     1587.20     75.06 o 
   8   2  23      135.77       52.66     35.20 o 
 -12   3  23       55.44       47.59     20.58 o 
 -11   3  23     1412.89     1395.62     72.08 o 
 -10   3  23      123.80      138.11     24.93 o 
  -9   3  23        2.58       14.02     16.29 o 
  -8   3  23        3.95       21.87     12.46 o 
  -7   3  23     1027.68     1030.59     47.40 o 
  -6   3  23      298.07      282.05     25.51 o 
  -5   3  23      664.44      663.96     37.53 o 
  -4   3  23     3720.43     3894.91     68.64 o 
  -3   3  23      392.16      364.18     27.46 o 
  -2   3  23      282.42      278.67     21.40 o 
  -1   3  23      614.13      599.10     34.49 o 
   0   3  23      367.43      434.57     30.17 o 
   1   3  23      149.63      148.16     18.99 o 
   2   3  23      878.97      876.62     43.78 o 
   3   3  23      498.78      511.28     35.52 o 
   4   3  23      200.31      268.45     29.49 o 
   5   3  23       46.54       24.94     14.57 o 
   6   3  23     1211.51     1350.39     67.91 o 
   7   3  23        8.46       12.15     18.00 o 
   8   3  23      100.47       84.16     23.52 o 
 -12   4  23      864.81      881.79     65.36 o 
 -11   4  23       10.47       22.38     17.01 o 
 -10   4  23      509.62      547.06     64.02 o 
  -9   4  23      903.91      967.32     50.58 o 
  -8   4  23      286.41      379.10     32.33 o 
  -7   4  23      183.64      229.74     24.15 o 
  -6   4  23       22.54       25.61     11.66 o 
  -5   4  23        1.72        2.26      8.40 o 
  -4   4  23      224.18      287.60     25.55 o 
  -3   4  23      145.80      142.78     21.44 o 
  -2   4  23        0.35       -1.15     10.53 o 
  -1   4  23      949.41      913.15     41.91 o 
   0   4  23       39.55       46.83     12.46 o 
   1   4  23     1166.93     1129.47     45.28 o 
   2   4  23      967.70     1022.61     47.26 o 
   3   4  23       14.73       22.34     12.45 o 
   4   4  23       99.94      107.16     21.37 o 
   5   4  23       65.21      110.91     19.74 o 
   6   4  23      768.58      878.20     50.59 o 
   7   4  23      982.25      956.89     61.40 o 
   8   4  23     1221.81     1296.12     72.16 o 
 -11   5  23      382.91      366.34     40.57 o 
 -10   5  23      560.68      577.36     41.72 o 
  -9   5  23      563.19      547.96     39.97 o 
  -8   5  23      193.39      228.38     25.78 o 
  -7   5  23       80.97       76.95     16.80 o 
  -6   5  23       77.75       47.34     13.08 o 
  -5   5  23       13.76       24.55     10.98 o 
  -4   5  23      837.94      925.32     44.23 o 
  -3   5  23     1167.16     1280.64     55.71 o 
  -2   5  23      887.53      869.30     48.53 o 
  -1   5  23       47.90       42.33     14.15 o 
   0   5  23     2036.11     2065.31     57.56 o 
   1   5  23      797.68      767.45     42.66 o 
   2   5  23      340.98      361.13     29.73 o 
   3   5  23        5.11       14.02     12.01 o 
   4   5  23       59.53       65.12     15.48 o 
   5   5  23      343.39      371.69     49.49 o 
   6   5  23      101.14       89.31     20.18 o 
   7   5  23      406.04      370.98     36.99 o 
 -11   6  23      230.90      232.31     29.99 o 
 -10   6  23      613.61      619.64     43.81 o 
  -9   6  23      588.67      529.90     39.77 o 
  -8   6  23     1336.03     1334.74     57.55 o 
  -7   6  23      165.22      145.34     22.79 o 
  -6   6  23        2.85       19.19     11.41 o 
  -5   6  23      187.64      191.91     26.20 o 
  -4   6  23        7.74       20.02     12.87 o 
  -3   6  23     2425.46     2094.13     67.62 o 
  -2   6  23       73.48      103.85     19.87 o 
  -1   6  23     7749.29     7851.27    135.37 o 
   0   6  23      187.14      199.91     29.44 o 
   1   6  23     3574.21     3479.35     81.62 o 
   2   6  23      332.17      394.15     31.58 o 
   3   6  23      168.18      185.57     26.55 o 
   4   6  23      189.72      219.31     43.95 o 
   5   6  23      788.15      742.80     46.43 o 
   6   6  23       83.07       51.78     17.20 o 
   7   6  23        1.27       18.80     27.90 o 
 -10   7  23        3.23        4.74     17.02 o 
  -9   7  23      160.57      191.56     33.42 o 
  -8   7  23      681.52      689.74     40.20 o 
  -7   7  23       15.48        4.85     17.70 o 
  -6   7  23      172.73      123.51     23.67 o 
  -5   7  23       15.24       -5.71     19.23 o 
  -4   7  23      446.28      532.03     42.67 o 
  -3   7  23     1660.62     1577.78     64.90 o 
  -2   7  23     1470.65     1577.15     65.27 o 
  -1   7  23        8.28        0.99     13.24 o 
   0   7  23      288.10      238.00     28.61 o 
   1   7  23      909.25      951.65     56.67 o 
   2   7  23      911.09      945.26     54.58 o 
   3   7  23      341.11      383.49     32.46 o 
   4   7  23      260.07      318.77     33.46 o 
   5   7  23       62.15       53.77     22.05 o 
   6   7  23     3088.44     3124.16     94.77 o 
  -9   8  23        5.99      -11.57     22.76 o 
  -8   8  23     1209.59     1325.42     69.62 o 
  -7   8  23       90.46       80.72     20.65 o 
  -6   8  23       24.17        8.54     15.98 o 
  -5   8  23        3.09       30.28     15.92 o 
  -4   8  23      262.85      357.31     35.63 o 
  -3   8  23      964.89      985.09     58.00 o 
  -2   8  23      277.18      234.22     29.83 o 
  -1   8  23     2245.83     2182.06     97.55 o 
   0   8  23      156.37       95.50     21.66 o 
   1   8  23      155.79      116.98     22.64 o 
   2   8  23      238.29      244.85     30.69 o 
   3   8  23      670.36      704.71     50.90 o 
   4   8  23      718.24      671.31     51.34 o 
   5   8  23     1147.71     1177.07     72.74 o 
  -8   9  23       53.60       77.67     25.40 o 
  -7   9  23      391.72      409.07     46.87 o 
  -6   9  23      148.37      161.67     26.84 o 
  -5   9  23      316.90      360.09     36.42 o 
  -4   9  23        6.23       15.17     15.58 o 
  -3   9  23      112.06       53.61     27.90 o 
  -2   9  23      892.75      934.36     58.14 o 
  -1   9  23      112.42      118.36     27.02 o 
   0   9  23       20.99       19.77     16.24 o 
   1   9  23        6.12       -9.86     14.45 o 
   2   9  23       12.65       30.49     16.05 o 
   3   9  23      797.39      781.91     54.62 o 
   4   9  23      592.23      595.73     48.88 o 
  -6  10  23     1694.71     1587.92     76.08 o 
  -5  10  23     2973.97     3059.53     94.95 o 
  -4  10  23      892.94      935.20     61.20 o 
  -3  10  23      499.53      470.64     43.77 o 
  -2  10  23        2.24        1.37     14.76 o 
  -1  10  23     2376.79     2590.76     99.44 o 
   0  10  23       18.29       29.67     17.46 o 
   1  10  23       72.82       79.24     22.28 o 
   2  10  23      614.67      643.99     52.02 o 
 -12   0  24       50.60      107.53     36.69 o 
 -11   0  24      554.80      574.66     69.36 o 
 -10   0  24      437.12      549.84     67.03 o 
  -9   0  24       74.02       49.27     24.63 o 
  -8   0  24     3518.20     3399.06    208.72 o 
  -7   0  24     4509.65     4737.54    146.75 o 
  -6   0  24      862.13      915.77    169.09 o 
  -5   0  24      262.87      291.48     31.94 o 
  -4   0  24     1199.42     1288.59     56.31 o 
  -3   0  24     2422.46     2228.07     71.91 o 
  -2   0  24      741.63      701.42     45.42 o 
  -1   0  24      553.12      570.08     45.17 o 
   0   0  24     1949.40     1803.46     85.43 o 
   1   0  24        3.59       30.29     15.01 o 
   2   0  24      162.43      132.64     55.80 o 
   3   0  24      424.05      384.15     51.60 o 
   4   0  24     6791.74     6936.40    187.05 o 
   5   0  24      865.34      980.62     84.25 o 
   6   0  24    14026.43    14003.29    294.36 o 
   7   0  24      525.25      428.71     62.29 o 
   8   0  24        6.32       10.06     47.10 o 
 -12   1  24       71.27       67.12     25.61 o 
 -11   1  24      506.77      502.67     65.75 o 
 -10   1  24      151.77      138.81     25.29 o 
  -9   1  24      670.56      679.00     49.03 o 
  -8   1  24      247.28      302.33     32.28 o 
  -7   1  24      251.07      225.12     27.48 o 
  -6   1  24      116.35      130.01     17.68 o 
  -5   1  24      434.36      436.89     35.64 o 
  -4   1  24      589.95      617.85     31.70 o 
  -3   1  24     8565.42     8343.23    101.96 o 
  -2   1  24        2.25       10.97      8.91 o 
  -1   1  24      475.91      511.55     32.28 o 
   0   1  24     1278.88     1300.56     40.18 o 
   1   1  24     4869.72     4929.29     88.46 o 
   2   1  24     2365.71     2295.44     61.22 o 
   3   1  24      649.92      621.00     38.54 o 
   4   1  24      254.36      248.95     31.44 o 
   5   1  24      533.33      566.99     46.19 o 
   6   1  24      994.69     1041.86     62.65 o 
   7   1  24      247.77      263.57     34.12 o 
   8   1  24       48.78       61.87     21.62 o 
 -12   2  24      691.98      656.58     55.00 o 
 -11   2  24      287.49      300.27     34.59 o 
 -10   2  24      127.48      187.76     38.13 o 
  -9   2  24        1.03        3.87     15.47 o 
  -8   2  24      808.19      792.24     51.41 o 
  -7   2  24     3162.05     3237.46     86.17 o 
  -6   2  24      304.58      317.36     29.32 o 
  -5   2  24      832.58      918.67     42.44 o 
  -4   2  24      216.56      222.10     22.17 o 
  -3   2  24     1060.51     1051.93     43.22 o 
  -2   2  24     3936.23     3961.07     69.35 o 
  -1   2  24        8.67        5.23      9.05 o 
   0   2  24       17.93       23.08     14.48 o 
   1   2  24     1379.17     1415.29     52.94 o 
   2   2  24      421.51      537.06     35.93 o 
   3   2  24      905.37      878.82     46.57 o 
   4   2  24     2253.77     2227.35     64.70 o 
   5   2  24        0.67       10.34     19.86 o 
   6   2  24      872.21      851.00     57.66 o 
   7   2  24      362.96      367.76     40.29 o 
   8   2  24       12.60        5.50     17.16 o 
 -12   3  24      213.87      165.75     35.65 o 
 -11   3  24      747.94      830.59     59.88 o 
 -10   3  24       11.66       59.76     20.76 o 
  -9   3  24      291.22      276.53     31.98 o 
  -8   3  24      566.31      591.87     39.45 o 
  -7   3  24     1002.77     1040.53     48.94 o 
  -6   3  24      227.90      208.55     25.09 o 
  -5   3  24     1454.42     1417.39     48.53 o 
  -4   3  24       75.35       69.84     14.94 o 
  -3   3  24     2751.44     2728.52     64.35 o 
  -2   3  24      385.93      445.80     31.36 o 
  -1   3  24       15.48       25.84     11.48 o 
   0   3  24      360.33      393.77     29.58 o 
   1   3  24     6851.39     6921.56    123.12 o 
   2   3  24     1326.81     1256.19     51.35 o 
   3   3  24     1262.14     1261.22     63.32 o 
   4   3  24       56.69       78.52     16.02 o 
   5   3  24       10.39       27.87     13.48 o 
   6   3  24     1933.22     1884.29     76.01 o 
   7   3  24       92.30       78.94     30.06 o 
 -11   4  24        5.02       20.49     18.01 o 
 -10   4  24     1170.30     1264.15     69.06 o 
  -9   4  24      157.04       97.39     20.16 o 
  -8   4  24       30.58       26.46     12.74 o 
  -7   4  24       37.75       61.20     18.11 o 
  -6   4  24       20.94       15.24     11.35 o 
  -5   4  24      419.69      434.76     29.01 o 
  -4   4  24       15.51       16.78     11.05 o 
  -3   4  24     2685.00     2458.48     73.97 o 
  -2   4  24      197.05      213.62     25.27 o 
  -1   4  24      347.43      343.44     31.92 o 
   0   4  24       74.98       78.07     23.67 o 
   1   4  24     2431.04     2304.32     70.35 o 
   2   4  24      660.21      690.75     62.10 o 
   3   4  24     1860.59     1795.15     57.89 o 
   4   4  24      169.69      259.94     26.71 o 
   5   4  24       10.20       33.94     16.74 o 
   6   4  24      436.62      464.08     39.10 o 
   7   4  24      303.85      293.96     36.09 o 
 -11   5  24     1548.56     1521.06     76.78 o 
 -10   5  24     1822.59     1816.15     77.53 o 
  -9   5  24       52.13       72.93     17.47 o 
  -8   5  24       54.67       53.44     18.28 o 
  -7   5  24        4.07        0.33     11.06 o 
  -6   5  24     1149.93     1263.37     47.92 o 
  -5   5  24       29.90       28.26     14.02 o 
  -4   5  24      689.02      717.47     46.15 o 
  -3   5  24        1.08        9.30     12.23 o 
  -2   5  24     4436.70     4169.03     95.55 o 
  -1   5  24       51.60       42.48     14.45 o 
   0   5  24     3655.82     3601.74    122.14 o 
   1   5  24      209.32      234.85     25.25 o 
   2   5  24      722.87      698.36     47.75 o 
   3   5  24      178.08      203.45     26.30 o 
   4   5  24     1143.40     1122.64     53.94 o 
   5   5  24      410.13      405.23     34.61 o 
   6   5  24       59.28       99.19     21.42 o 
   7   5  24      660.73      659.56     46.34 o 
 -10   6  24     1390.30     1414.79     64.39 o 
  -9   6  24      968.15      967.79     53.81 o 
  -8   6  24       66.56       75.29     18.63 o 
  -7   6  24     1587.65     1627.62     60.65 o 
  -6   6  24     1224.89     1152.97     52.59 o 
  -5   6  24     1709.05     1680.85     63.82 o 
  -4   6  24     1830.64     1827.22     65.19 o 
  -3   6  24      771.83      700.17     47.65 o 
  -2   6  24      495.56      486.73     39.56 o 
  -1   6  24     3410.80     3289.47     87.44 o 
   0   6  24     1935.30     2083.71     79.68 o 
   1   6  24        7.72       29.99     15.27 o 
   2   6  24     1200.38     1239.75     53.76 o 
   3   6  24       11.68       -4.43     13.56 o 
   4   6  24      633.86      661.67     49.03 o 
   5   6  24     2283.94     2069.81     71.16 o 
   6   6  24      266.25      200.82     27.50 o 
  -9   7  24      733.26      737.34     47.86 o 
  -8   7  24      487.00      543.07     40.69 o 
  -7   7  24     1432.76     1502.81     70.04 o 
  -6   7  24       20.03       62.83     18.09 o 
  -5   7  24      216.84      245.11     29.43 o 
  -4   7  24      120.81      124.88     21.91 o 
  -3   7  24      258.31      235.46     29.13 o 
  -2   7  24     5749.10     5686.08    119.33 o 
  -1   7  24     2641.64     2745.56     84.09 o 
   0   7  24     3599.54     3398.12     91.76 o 
   1   7  24      361.61      348.77     38.86 o 
   2   7  24     1478.71     1552.96     66.83 o 
   3   7  24      478.56      400.61     39.67 o 
   4   7  24        0.78        5.45     15.20 o 
   5   7  24      391.63      444.75     41.99 o 
  -8   8  24        2.09      -34.17     24.26 o 
  -7   8  24      626.61      574.26     47.04 o 
  -6   8  24        0.55       26.33     16.77 o 
  -5   8  24      512.53      567.43     45.89 o 
  -4   8  24     1365.51     1382.33     67.46 o 
  -3   8  24       76.34      111.34     23.37 o 
  -2   8  24      643.26      756.79     92.07 o 
  -1   8  24      282.53      308.33     34.45 o 
   0   8  24        7.47       13.47     16.63 o 
   1   8  24      856.91      903.13     56.16 o 
   2   8  24      913.26      833.16     55.80 o 
   3   8  24     2916.39     3107.76     91.96 o 
   4   8  24      218.59      204.83     32.15 o 
  -7   9  24      961.89      954.67     61.70 o 
  -6   9  24     2016.07     2103.74     79.23 o 
  -5   9  24      483.68      505.31     44.56 o 
  -4   9  24     2616.60     2683.90     86.96 o 
  -3   9  24       68.92       75.89     20.80 o 
  -2   9  24      141.23      151.99     25.02 o 
  -1   9  24      145.93      134.09     24.37 o 
   0   9  24      288.55      324.43     36.14 o 
   1   9  24      314.33      360.86     52.02 o 
   2   9  24      186.91      266.17     33.36 o 
   3   9  24     1013.00      962.17     60.70 o 
  -5  10  24      154.06      209.12     32.99 o 
  -4  10  24        5.47       -6.75     19.33 o 
  -3  10  24       46.56       40.61     20.54 o 
  -2  10  24      324.89      345.21     37.55 o 
  -1  10  24      147.29      117.76     27.61 o 
   0  10  24       20.58       43.26     30.93 o 
 -11   1  25     1331.02     1333.26     73.82 o 
 -10   1  25      281.86      303.69     35.17 o 
  -9   1  25      841.95      851.87     55.73 o 
  -8   1  25     1402.37     1430.56     65.61 o 
  -7   1  25      687.22      757.85     49.42 o 
  -6   1  25     7375.36     7511.40    131.81 o 
  -5   1  25       14.71       15.54     10.37 o 
  -4   1  25     1429.81     1427.38     58.00 o 
  -3   1  25      127.83      173.13     19.52 o 
  -2   1  25        3.66       13.19     11.07 o 
  -1   1  25      343.68      420.05     30.82 o 
   0   1  25      160.29      199.60     28.50 o 
   1   1  25      430.04      418.17     31.06 o 
   2   1  25       38.49       44.65     13.73 o 
   3   1  25     1552.28     1619.91     67.87 o 
   4   1  25       20.56       42.19     17.51 o 
   5   1  25     8311.56     8328.57    153.37 o 
   6   1  25     2124.40     2062.52     77.17 o 
   7   1  25      732.89      737.29     56.37 o 
 -11   2  25      345.46      349.86     40.85 o 
 -10   2  25      488.09      516.04     45.88 o 
  -9   2  25     1378.78     1347.52     67.17 o 
  -8   2  25     1645.18     1856.65     68.18 o 
  -7   2  25     1525.16     1592.55     62.25 o 
  -6   2  25     1134.94     1095.13     48.36 o 
  -5   2  25     1760.00     1762.12     53.52 o 
  -4   2  25     4960.91     4970.89     89.59 o 
  -3   2  25     1588.83     1627.32     56.44 o 
  -2   2  25     2191.77     2387.19     54.42 o 
  -1   2  25      138.59      162.85     22.91 o 
   0   2  25     4012.95     4101.91     97.43 o 
   1   2  25     5491.85     5412.49    108.89 o 
   2   2  25      390.94      341.23     29.53 o 
   3   2  25      702.89      749.45     43.89 o 
   4   2  25      864.45      929.58     57.50 o 
   5   2  25      737.78      809.33     55.83 o 
   6   2  25      438.34      477.26     44.91 o 
   7   2  25      479.22      477.63     45.40 o 
 -11   3  25     1193.25     1199.12     70.93 o 
 -10   3  25       34.41       44.02     17.88 o 
  -9   3  25      891.75      953.72     59.35 o 
  -8   3  25      479.21      476.82     40.50 o 
  -7   3  25     1082.96     1053.39     49.81 o 
  -6   3  25     1518.71     1613.32     55.16 o 
  -5   3  25      171.55      147.43     19.51 o 
  -4   3  25      928.06      921.62     49.43 o 
  -3   3  25     4205.05     4108.56     82.51 o 
  -2   3  25       11.49       27.25     18.69 o 
  -1   3  25      749.86      757.86     42.65 o 
   0   3  25     1463.95     1424.44     58.77 o 
   1   3  25      335.87      338.12     32.43 o 
   2   3  25     3335.90     3160.58     84.86 o 
   3   3  25     1379.02     1506.83     56.19 o 
   4   3  25      753.42      718.71     45.01 o 
   5   3  25      115.13       94.67     21.77 o 
   6   3  25      396.18      450.35     42.46 o 
   7   3  25      119.36      106.52     33.04 o 
 -11   4  25      682.26      734.01     58.39 o 
 -10   4  25      143.30      182.59     28.28 o 
  -9   4  25      920.38     1026.51     60.99 o 
  -8   4  25      915.18      978.94     51.23 o 
  -7   4  25      222.79      247.88     26.78 o 
  -6   4  25        1.28      -15.05     10.03 o 
  -5   4  25      198.14      219.06     27.19 o 
  -4   4  25      942.57      997.20     50.24 o 
  -3   4  25     1075.01      969.04     52.29 o 
  -2   4  25      186.82      197.43     25.77 o 
  -1   4  25     2312.06     2278.48     69.65 o 
   0   4  25      994.83      993.20     46.62 o 
   1   4  25      704.43      706.79     46.85 o 
   2   4  25     1261.56     1277.40     61.65 o 
   3   4  25      425.00      418.81     38.60 o 
   4   4  25       29.57       27.94     16.86 o 
   5   4  25       28.16       48.10     16.38 o 
   6   4  25      126.53      118.24     31.86 o 
 -10   5  25        5.83       35.45     18.78 o 
  -9   5  25      271.09      225.40     26.78 o 
  -8   5  25       24.49       20.87     15.31 o 
  -7   5  25     1260.80     1257.76     55.76 o 
  -6   5  25      454.16      441.89     38.23 o 
  -5   5  25        0.68       23.41     11.98 o 
  -4   5  25      112.19       78.59     18.94 o 
  -3   5  25       91.65       70.71     17.59 o 
  -2   5  25     1631.39     1692.11     61.42 o 
  -1   5  25      638.25      604.01     43.82 o 
   0   5  25      826.69      858.96     66.36 o 
   1   5  25     3359.71     3305.05     88.42 o 
   2   5  25        9.91       24.94     16.62 o 
   3   5  25       14.88      -15.71     16.20 o 
   4   5  25     1205.83     1247.97     65.34 o 
   5   5  25       31.24       34.97     15.49 o 
   6   5  25      101.50      151.58     23.10 o 
  -9   6  25      964.77     1032.52     55.77 o 
  -8   6  25     1602.91     1672.79     63.95 o 
  -7   6  25      206.45      269.94     31.44 o 
  -6   6  25        0.28      -19.18     13.28 o 
  -5   6  25     1161.02     1089.55     59.07 o 
  -4   6  25      853.57      733.27     49.89 o 
  -3   6  25      233.09      152.22     24.04 o 
  -2   6  25     3653.50     3767.03     95.18 o 
  -1   6  25     1841.14     1860.12     67.34 o 
   0   6  25     1778.78     1746.10     67.57 o 
   1   6  25     1047.10     1037.21     57.47 o 
   2   6  25       22.93       36.17     16.98 o 
   3   6  25       65.12       46.46     18.47 o 
   4   6  25      482.14      504.17     44.93 o 
   5   6  25      431.84      442.89     42.11 o 
  -9   7  25        6.55        7.44     15.12 o 
  -8   7  25     2985.80     2991.65     92.90 o 
  -7   7  25     1520.65     1557.14     70.19 o 
  -6   7  25       49.07       24.59     26.01 o 
  -5   7  25      915.18      921.67     56.98 o 
  -4   7  25       46.80       26.71     23.82 o 
  -3   7  25     2774.69     2899.61    122.66 o 
  -2   7  25     3556.92     3573.53     95.09 o 
  -1   7  25      117.17      170.90     26.09 o 
   0   7  25        0.70       12.91     13.85 o 
   1   7  25      583.72      604.34     46.13 o 
   2   7  25     3729.10     3848.65    100.10 o 
   3   7  25        3.78        6.01     26.88 o 
   4   7  25       43.78       84.73     21.76 o 
  -7   8  25     1767.20     1841.92     82.94 o 
  -6   8  25       51.40       45.25     20.80 o 
  -5   8  25      627.58      653.76     50.01 o 
  -4   8  25      107.09      159.95     25.93 o 
  -3   8  25     1040.43     1031.92     61.09 o 
  -2   8  25      938.54      976.72     60.40 o 
  -1   8  25     1075.14     1016.92     61.23 o 
   0   8  25      375.46      368.45     38.93 o 
   1   8  25       38.57       37.27     17.62 o 
   2   8  25      162.84      161.14     39.30 o 
   3   8  25       14.09      -15.64     19.67 o 
  -6   9  25       47.72       18.04     29.55 o 
  -5   9  25      611.67      645.12     51.24 o 
  -4   9  25       24.87       20.02     27.52 o 
  -3   9  25       85.33      114.25     30.20 o 
  -2   9  25        0.62      -12.29     18.04 o 
  -1   9  25        2.58       35.56     18.61 o 
   0   9  25        0.41      -14.52     15.65 o 
   1   9  25        0.96       -3.86     17.15 o 
 -11   0  26      531.30      486.78     67.76 o 
 -10   0  26       57.98       57.62     65.53 o 
  -9   0  26     2257.26     2468.27    116.34 o 
  -8   0  26     1045.46     1137.27     87.26 o 
  -7   0  26     4234.93     4251.20    143.45 o 
  -6   0  26     1218.43     1144.85     93.27 o 
  -5   0  26     2508.40     2578.33    104.40 o 
  -4   0  26      180.52      225.17     29.05 o 
  -3   0  26      928.84      903.76     68.45 o 
  -2   0  26       79.71       80.92     24.62 o 
  -1   0  26      245.74      304.45     42.03 o 
   0   0  26      806.60      908.28     55.86 o 
   1   0  26      488.63      500.17     57.40 o 
   2   0  26      637.24      512.17     60.13 o 
   3   0  26     1826.26     1817.43    135.36 o 
   4   0  26     2484.03     2362.52    112.24 o 
   5   0  26     1950.65     1984.64    202.27 o 
   6   0  26     4482.46     4505.50    164.92 o 
   7   0  26     2163.83     2403.54    176.41 o 
 -11   1  26      113.59       71.87     24.10 o 
 -10   1  26       18.00       29.59     17.59 o 
  -9   1  26      133.65      154.32     26.84 o 
  -8   1  26      360.15      369.63     37.27 o 
  -7   1  26     2200.63     2158.83     71.87 o 
  -6   1  26        2.24      -13.53     11.21 o 
  -5   1  26       89.15       55.97     17.84 o 
  -4   1  26     1924.26     2000.99     56.83 o 
  -3   1  26      320.80      359.65     28.37 o 
  -2   1  26     1426.94     1475.16     53.75 o 
  -1   1  26     1529.47     1605.19     50.55 o 
   0   1  26     2968.41     2950.19     78.56 o 
   1   1  26      370.02      361.14     30.32 o 
   2   1  26     1879.89     1886.39     58.35 o 
   3   1  26        0.32       11.95     15.12 o 
   4   1  26       17.62       27.66     21.81 o 
   5   1  26      909.19      864.74     58.64 o 
   6   1  26       59.14       49.41     21.02 o 
 -11   2  26        2.12        4.82     18.19 o 
 -10   2  26       80.26       99.35     22.78 o 
  -9   2  26      172.07      237.91     31.88 o 
  -8   2  26     1571.15     1728.23     69.67 o 
  -7   2  26     1139.47     1124.49     65.28 o 
  -6   2  26       36.67       28.48     13.27 o 
  -5   2  26     2887.93     2880.48     69.94 o 
  -4   2  26      259.49      254.88     28.71 o 
  -3   2  26      145.83      144.15     39.30 o 
  -2   2  26      885.20      888.65     38.65 o 
  -1   2  26       40.09       62.21     17.45 o 
   0   2  26      649.14      676.46     45.04 o 
   1   2  26     1470.80     1495.11     67.12 o 
   2   2  26      564.78      603.23     39.90 o 
   3   2  26       70.24       60.17     25.73 o 
   4   2  26     1197.06     1248.10     65.79 o 
   5   2  26      293.47      375.88     49.47 o 
   6   2  26      180.36      187.77     29.78 o 
 -10   3  26      496.67      421.54     42.25 o 
  -9   3  26     1287.93     1350.68     68.82 o 
  -8   3  26      785.57      852.69     54.89 o 
  -7   3  26     2869.60     2724.88     72.24 o 
  -6   3  26       78.96       70.66     15.93 o 
  -5   3  26      143.72      163.49     23.96 o 
  -4   3  26     1384.69     1492.80     74.97 o 
  -3   3  26     3538.82     3537.13    104.02 o 
  -2   3  26     1250.90     1304.97     68.00 o 
  -1   3  26       10.01        4.94     12.25 o 
   0   3  26      178.66      223.26     27.47 o 
   1   3  26     1054.56     1101.73     63.35 o 
   2   3  26     2023.63     1994.29     94.32 o 
   3   3  26       70.12      108.69     20.49 o 
   4   3  26        8.80        6.32     12.41 o 
   5   3  26      636.71      602.46     49.69 o 
   6   3  26      343.77      376.74     40.77 o 
 -10   4  26     1364.26     1465.36     75.08 o 
  -9   4  26       73.20       60.69     18.82 o 
  -8   4  26      132.91      140.60     20.65 o 
  -7   4  26      610.55      692.76     42.76 o 
  -6   4  26      470.04      514.67     41.53 o 
  -5   4  26      176.16      210.02     28.06 o 
  -4   4  26     1329.73     1258.72     59.21 o 
  -3   4  26      143.42      115.03     29.85 o 
  -2   4  26     1969.60     2098.36     68.11 o 
  -1   4  26      956.57      981.20     53.07 o 
   0   4  26     2476.44     2610.92     78.35 o 
   1   4  26      327.94      404.69     37.49 o 
   2   4  26      964.13      982.80     56.59 o 
   3   4  26       64.64       61.90     22.67 o 
   4   4  26       55.76       45.54     17.16 o 
   5   4  26       39.50       -7.53     14.90 o 
   6   4  26       10.19       -0.57     16.89 o 
 -10   5  26     2317.10     2381.55     85.26 o 
  -9   5  26       42.48       17.80     16.38 o 
  -8   5  26       26.61       24.87     15.89 o 
  -7   5  26      204.06      197.62     24.86 o 
  -6   5  26      897.20      877.38     54.18 o 
  -5   5  26       12.38       31.21     21.58 o 
  -4   5  26       18.99       -1.27     23.14 o 
  -3   5  26      420.64      459.09     39.11 o 
  -2   5  26      397.98      444.58     39.22 o 
  -1   5  26     1224.02     1216.21     60.03 o 
   0   5  26     1334.75     1280.40     61.12 o 
   1   5  26     1683.83     1688.86     79.81 o 
   2   5  26        0.26      -27.40     18.27 o 
   3   5  26       12.28       10.99     22.01 o 
   4   5  26      219.65      257.65     31.86 o 
   5   5  26      194.98      207.48     28.99 o 
  -9   6  26     1431.11     1476.68     65.28 o 
  -8   6  26     1817.05     1830.80     67.97 o 
  -7   6  26       33.90        3.34     15.27 o 
  -6   6  26       32.78       63.22     21.41 o 
  -5   6  26        6.22        1.41     13.40 o 
  -4   6  26     1480.24     1463.61     67.04 o 
  -3   6  26     1908.76     1905.89     68.41 o 
  -2   6  26      213.40      184.58     63.67 o 
  -1   6  26     1142.41     1173.91     64.30 o 
   0   6  26     3027.27     2952.81     86.12 o 
   1   6  26     1600.13     1688.67     82.16 o 
   2   6  26       82.97       80.58     45.22 o 
   3   6  26       13.83       38.57     17.93 o 
   4   6  26       45.30       65.71     20.76 o 
  -8   7  26     1672.11     1748.83     93.66 o 
  -7   7  26      190.49      207.81     35.85 o 
  -6   7  26       41.57       -0.58     17.82 o 
  -5   7  26       42.17       28.80     16.27 o 
  -4   7  26      364.76      408.75     39.58 o 
  -3   7  26      707.10      815.38     54.48 o 
  -2   7  26      827.55      883.65     56.81 o 
  -1   7  26     4812.53     4544.78    198.80 o 
   0   7  26      311.10      314.48     58.69 o 
   1   7  26      690.46      649.89     49.47 o 
   2   7  26       91.68      133.34     27.76 o 
   3   7  26       54.43       35.90     24.11 o 
  -6   8  26      212.05      250.14     44.61 o 
  -5   8  26       51.70       18.79     20.13 o 
  -4   8  26      855.41      901.72     61.34 o 
  -3   8  26     1277.87     1297.28     68.54 o 
  -2   8  26       23.58       26.35     16.94 o 
  -1   8  26      339.37      327.03     36.28 o 
   0   8  26      318.00      356.92     50.34 o 
   1   8  26      858.42      814.87     57.40 o 
   2   8  26       22.21       -6.82     26.51 o 
  -4   9  26      660.80      702.69     54.41 o 
  -3   9  26       19.97       30.23     19.28 o 
  -2   9  26      162.82      152.88     29.16 o 
  -1   9  26      274.70      299.21     40.36 o 
   0   9  26        2.69        8.71     25.55 o 
 -10   1  27       27.35       28.34     19.07 o 
  -9   1  27        0.19      -10.80     14.33 o 
  -8   1  27     4280.28     4511.14    110.10 o 
  -7   1  27       33.77       52.45     17.78 o 
  -6   1  27     4359.63     4520.80    143.17 o 
  -5   1  27     1508.44     1551.80     53.57 o 
  -4   1  27      435.16      479.65     37.75 o 
  -3   1  27       27.73       45.16     15.80 o 
  -2   1  27       21.76       15.81     14.08 o 
  -1   1  27      633.64      711.31     45.09 o 
   0   1  27      209.23      235.01     26.95 o 
   1   1  27      253.97      252.57     29.76 o 
   2   1  27        2.19       38.96     19.49 o 
   3   1  27       31.38       54.43     18.74 o 
   4   1  27     1130.84     1240.53     68.94 o 
   5   1  27      775.42      691.74     53.68 o 
   6   1  27     1984.22     2000.96     82.69 o 
 -10   2  27       70.90      101.20     23.87 o 
  -9   2  27      267.80      296.95     35.48 o 
  -8   2  27     4979.98     4926.98    122.37 o 
  -7   2  27       43.63       49.20     17.21 o 
  -6   2  27      916.24     1026.15     49.35 o 
  -5   2  27      594.68      584.75     43.08 o 
  -4   2  27      643.30      727.19     46.80 o 
  -3   2  27     6942.39     7054.02    125.31 o 
  -2   2  27      828.32      931.26     74.78 o 
  -1   2  27       26.96       45.85     16.24 o 
   0   2  27        4.65       -2.86     14.36 o 
   1   2  27     3194.18     3018.45     83.73 o 
   2   2  27      174.08      189.11     26.05 o 
   3   2  27        5.40        9.14     15.81 o 
   4   2  27      709.66      703.96     53.11 o 
   5   2  27       39.22       48.50     20.30 o 
   6   2  27       78.70       87.38     36.14 o 
 -10   3  27      312.51      309.74     44.83 o 
  -9   3  27      840.98      829.42     79.06 o 
  -8   3  27       93.94       73.79     23.51 o 
  -7   3  27      233.66      208.25     28.13 o 
  -6   3  27      579.47      584.73     56.34 o 
  -5   3  27     3727.00     3477.40     89.88 o 
  -4   3  27       37.41       54.15     18.61 o 
  -3   3  27     1457.86     1619.08     71.60 o 
  -2   3  27        9.92      -22.96     22.40 o 
  -1   3  27      861.97      809.37     58.07 o 
   0   3  27      142.68      134.25     22.97 o 
   1   3  27     1323.11     1332.33     62.59 o 
   2   3  27       40.83       51.90     17.76 o 
   3   3  27      781.87      754.57     51.62 o 
   4   3  27      436.20      532.06     46.42 o 
   5   3  27       18.78        0.15     17.79 o 
  -9   4  27      329.71      333.73     37.46 o 
  -8   4  27      645.75      764.88     53.85 o 
  -7   4  27      253.31      270.18     28.41 o 
  -6   4  27      101.08       99.30     21.96 o 
  -5   4  27      485.14      492.69     40.76 o 
  -4   4  27      104.08      113.24     24.37 o 
  -3   4  27      620.49      618.60     44.53 o 
  -2   4  27        9.74        9.92     24.58 o 
  -1   4  27       68.67       83.61     22.97 o 
   0   4  27      703.69      662.03     56.13 o 
   1   4  27       64.10       63.35     19.26 o 
   2   4  27       71.97       54.35     23.29 o 
   3   4  27      185.28      163.70     28.04 o 
   4   4  27       17.78        1.80     34.37 o 
   5   4  27        4.00      -19.91     17.13 o 
  -9   5  27       56.29       71.50     26.60 o 
  -8   5  27        3.72       51.58     16.88 o 
  -7   5  27      146.79      137.70     24.62 o 
  -6   5  27      275.37      214.51     39.41 o 
  -5   5  27      321.54      295.48     38.73 o 
  -4   5  27      129.07      157.89     25.62 o 
  -3   5  27      140.42      134.86     29.87 o 
  -2   5  27      355.69      398.58     36.83 o 
  -1   5  27     1074.46     1063.59     58.19 o 
   0   5  27     1035.43     1095.36     70.81 o 
   1   5  27      794.90      835.45     63.54 o 
   2   5  27      498.45      481.85     43.08 o 
   3   5  27       95.97       84.13     22.70 o 
   4   5  27       83.58       68.75     21.51 o 
  -8   6  27      256.49      290.59     34.63 o 
  -7   6  27      333.61      354.18     43.71 o 
  -6   6  27      452.67      481.51     49.24 o 
  -5   6  27      780.70      822.62     55.22 o 
  -4   6  27      110.67       71.86     30.55 o 
  -3   6  27       59.20       83.11     20.43 o 
  -2   6  27     3723.78     3562.10    125.57 o 
  -1   6  27        0.74       24.96     22.97 o 
   0   6  27     5586.76     5447.44    120.51 o 
   1   6  27      471.82      577.06     54.25 o 
   2   6  27     1328.36     1330.30     85.57 o 
   3   6  27       57.20       35.92     21.38 o 
  -7   7  27      954.76      877.77     69.72 o 
  -6   7  27       16.78       -1.50     26.47 o 
  -5   7  27      619.90      552.30     46.29 o 
  -4   7  27      628.49      713.99     52.10 o 
  -3   7  27       68.26      123.54     23.63 o 
  -2   7  27      929.18      994.77     71.31 o 
  -1   7  27      518.37      563.67     47.03 o 
   0   7  27      332.77      332.73     37.88 o 
   1   7  27       40.26       73.12     24.67 o 
   2   7  27      803.26      809.05     86.83 o 
  -5   8  27       38.40       47.01     19.66 o 
  -4   8  27       40.01       14.11     17.92 o 
  -3   8  27        1.90       10.10     17.05 o 
  -2   8  27      779.94      836.61     57.88 o 
  -1   8  27      102.83       85.26     29.04 o 
   0   8  27      611.63      660.44     52.66 o 
 -10   0  28      266.65      261.29     51.80 o 
  -9   0  28      635.18      781.71     78.37 o 
  -8   0  28      845.24      927.19     82.65 o 
  -7   0  28      568.13      614.42     68.45 o 
  -6   0  28      665.86      745.69     70.61 o 
  -5   0  28        1.31       31.30     19.58 o 
  -4   0  28      771.92      776.61    100.85 o 
  -3   0  28      127.41      201.36     37.92 o 
  -2   0  28     1536.73     1505.86     85.80 o 
  -1   0  28      689.08      735.15     66.13 o 
   0   0  28      921.10      785.93    102.18 o 
   1   0  28      380.46      395.64     53.33 o 
   2   0  28      153.62      208.95     59.79 o 
   3   0  28      158.25      164.59     39.48 o 
   4   0  28        6.67       -0.14     24.59 o 
   5   0  28     1020.62     1199.25     97.79 o 
 -10   1  28       70.69       95.93     28.69 o 
  -9   1  28      108.56       85.77     45.03 o 
  -8   1  28      379.15      417.83     41.12 o 
  -7   1  28     1260.78     1286.09     64.41 o 
  -6   1  28      484.28      488.65     41.61 o 
  -5   1  28      211.95      202.07     31.20 o 
  -4   1  28      754.12      756.98     48.42 o 
  -3   1  28       48.95       18.62     17.52 o 
  -2   1  28      448.69      446.98     38.04 o 
  -1   1  28      155.89      203.66     31.86 o 
   0   1  28      117.42      111.79     21.93 o 
   1   1  28      361.21      387.12     43.74 o 
   2   1  28       10.48       -4.31     15.22 o 
   3   1  28      312.79      327.48     34.78 o 
   4   1  28       44.44       72.83     21.65 o 
   5   1  28      142.27      118.40     25.20 o 
  -9   2  28      255.61      303.44     36.38 o 
  -8   2  28        5.40        8.54     14.64 o 
  -7   2  28     2425.65     2342.47     77.79 o 
  -6   2  28     1040.93     1092.73     58.98 o 
  -5   2  28      820.34      793.54     50.95 o 
  -4   2  28     3004.05     3045.88    106.51 o 
  -3   2  28      453.06      471.91     44.70 o 
  -2   2  28      220.78      260.82     42.96 o 
  -1   2  28        0.36      -20.56     13.70 o 
   0   2  28      615.25      720.36     48.99 o 
   1   2  28        1.82        1.28     12.60 o 
   2   2  28     1095.60     1168.99     61.68 o 
   3   2  28      262.61      288.52     40.69 o 
   4   2  28       10.72       -8.31     16.67 o 
   5   2  28      249.29      306.45     37.23 o 
  -9   3  28      696.88      674.10     53.14 o 
  -8   3  28      215.77      262.73     31.97 o 
  -7   3  28     1555.56     1480.99     68.15 o 
  -6   3  28      232.41      243.40     30.41 o 
  -5   3  28       67.06       76.37     18.50 o 
  -4   3  28     3098.84     3092.60     99.83 o 
  -3   3  28        1.82      -19.03     15.75 o 
  -2   3  28      472.81      457.79     56.09 o 
  -1   3  28       21.62       -4.04     26.20 o 
   0   3  28      299.70      282.48     37.53 o 
   1   3  28       23.18       39.18     15.76 o 
   2   3  28      667.72      768.43     52.49 o 
   3   3  28      369.42      411.62     38.77 o 
   4   3  28        3.08       13.58     20.21 o 
  -9   4  28      368.83      369.57     48.07 o 
  -8   4  28      479.44      515.85     45.81 o
[truncated: 10,452 more chars]
